# Supplementary material for: Sulfonated 1,3-bis­(4-pyrid­yl)propane
Source: Acta Crystallogr Sect E Struct Rep Online. 2011 May 28;67(Pt 6):o1534. doi: 10.1107/S1600536811018563 (PMC3120508; doi:10.1107/S1600536811018563)
Supplement: Supplementary file 1 [file e-67-o1534-sup1.cif]

##############################################################################
#                                                                            #
# This CIF contains the data in a paper accepted for publication in          #
# Acta Crystallographica Section E. It conforms to the requirements of       #
# Notes for Authors for Acta Crystallographica Section E, and has been       #
# peer reviewed under the auspices of the IUCr Commission on Journals.       #
#                                                                            #
# Full details of the Crystallographic Information File format               #
# are given in the paper "The Crystallographic Information File (CIF):       #
# a New Standard Archive File for Crystallography" by S. R. Hall, F. H.      #
# Allen and I. D. Brown [Acta Cryst. (1991), A47, 655-685].                  #
#                                                                            #
# The current version of the core CIF dictionary is obtainable from          #
# ftp://ftp.iucr.org/pub/cif_core.dic.                                       #
#                                                                            #
# Software is freely available for graphical display of the structure(s)     #
# in this CIF. For information consult the CIF software page                 #
# http://www.iucr.org/resources/cif/software.                                #
#                                                                            #
# This file may be used for bona fide research purposes within the           #
# scientific community so long as proper attribution is given to the journal # 
# article from which it was obtained.                                        #
#                                                                            #
##############################################################################
data_I
_audit_creation_method     SHELXL-97
_chemical_name_systematic
;
4-[3-(3-sulfonatopyridin-1-ium-4-yl)propyl]pyridin-1-ium-3-sulfonate
;
_chemical_name_common     ?
_chemical_formula_moiety     'C13 H14 N2 O6 S2'
_chemical_formula_sum     'C13 H14 N2 O6 S2'
_chemical_formula_iupac     'C13 H14 N2 O6 S2'
_chemical_formula_weight     358.38
_chemical_melting_point     ?
_symmetry_cell_setting     orthorhombic
_symmetry_space_group_name_H-M     'P 21 21 21'
loop_
    _symmetry_equiv_pos_as_xyz
    'x, y, z'
    '-x+1/2, -y, z+1/2'
    '-x, y+1/2, -z+1/2'
    'x+1/2, -y+1/2, -z'
_cell_length_a     9.7132(2)
_cell_length_b     11.2624(2)
_cell_length_c     13.5369(2)
_cell_angle_alpha     90.00
_cell_angle_beta     90.00
_cell_angle_gamma     90.00
_cell_volume     1480.85(5)
_cell_formula_units_Z     4
_cell_measurement_reflns_used     3437
_cell_measurement_theta_min     4.5485
_cell_measurement_theta_max     77.3813
_cell_measurement_temperature     295(2)
_exptl_crystal_description     needle
_exptl_crystal_colour     'pale yellow'
_exptl_crystal_size_max     0.7731
_exptl_crystal_size_mid     0.2511
_exptl_crystal_size_min     0.1900
_exptl_crystal_density_diffrn     1.607
_exptl_crystal_density_meas     ?
_exptl_crystal_density_method     'not measured'
_exptl_crystal_F_000     744
_exptl_absorpt_coefficient_mu     3.589
_exptl_absorpt_correction_type     analytical
_exptl_absorpt_process_details
;
[CrysAlis PRO (Oxford Diffraction, 2007), based on expressions derived
by
Clark & Reid (1995)]
;
_exptl_absorpt_correction_T_min     0.290
_exptl_absorpt_correction_T_max     0.626
_exptl_special_details
;
CrysAlis Pro (Oxford Diffraction, 2007)
Analytical numeric absorption correction using a multifaceted crystal model,
based on expressions derived by Clark & Reid (1995)
;
_diffrn_ambient_temperature     295(2)
_diffrn_radiation_type     CuK\a
_diffrn_radiation_wavelength     1.54178
_diffrn_radiation_source     'Enhance (Cu) X-ray Source'
_diffrn_radiation_monochromator     graphite
_diffrn_measurement_device_type     'Oxford Diffraction Xcalibur Ruby Gemini'
_diffrn_measurement_method     \w
_diffrn_detector_area_resol_mean     10.5081
_diffrn_reflns_number     3960
_diffrn_reflns_av_R_equivalents     0.0209
_diffrn_reflns_av_sigmaI/netI     0.0198
_diffrn_reflns_theta_min     5.11
_diffrn_reflns_theta_max     77.58
_diffrn_reflns_theta_full     67.50
_diffrn_measured_fraction_theta_max     0.980
_diffrn_measured_fraction_theta_full     0.997
_diffrn_reflns_limit_h_min     -8
_diffrn_reflns_limit_h_max     12
_diffrn_reflns_limit_k_min     -11
_diffrn_reflns_limit_k_max     14
_diffrn_reflns_limit_l_min     -16
_diffrn_reflns_limit_l_max     13
_diffrn_standards_number     ?
_diffrn_standards_interval_count     ?
_diffrn_standards_interval_time     ?
_diffrn_standards_decay_%     ?
_refine_special_details
;
Refinement of <i>F</i>^2^ against ALL reflections. The weighted <i>R</i>-factor
<i>wR</i> and goodness of fit <i>S</i> are based on <i>F</i>^2^, conventional
<i>R</i>-factors <i>R</i> are based on <i>F</i>, with <i>F</i> set to zero for
negative <i>F</i>^2^. The threshold expression of <i>F</i>^2^ >
\s(<i>F</i>^2^) is used only for calculating <i>R</i>-factors(gt) <i>etc</i>.
and is not relevant to the choice of reflections for refinement.
<i>R</i>-factors based on <i>F</i>^2^ are statistically about twice as large
as those based on <i>F</i>, and <i>R</i>- factors based on ALL data will be
even larger.
;
_reflns_number_total     2714
_reflns_number_gt     2593
_reflns_threshold_expression     I>2\s(I)
_refine_ls_structure_factor_coef     Fsqd
_refine_ls_matrix_type     full
_refine_ls_R_factor_all     0.0398
_refine_ls_R_factor_gt     0.0380
_refine_ls_wR_factor_gt     0.1042
_refine_ls_wR_factor_ref     0.1056
_refine_ls_goodness_of_fit_ref     1.058
_refine_ls_restrained_S_all     1.080
_refine_ls_number_reflns     2714
_refine_ls_number_parameters     208
_refine_ls_number_restraints     12
_refine_ls_hydrogen_treatment     constr
_refine_ls_weighting_scheme     calc
_refine_ls_weighting_details
         'calc w=1/[\s^2^(Fo^2^)+(0.0719P)^2^+0.3816P] where P=(Fo^2^+2Fc^2^)/3'
_atom_sites_solution_hydrogens     geom
_atom_sites_solution_primary     direct
_atom_sites_solution_secondary     difmap
_refine_ls_shift/su_max     0.000
_refine_ls_shift/su_mean     0.000
_refine_diff_density_max     0.509
_refine_diff_density_min     -0.518
_refine_ls_extinction_method     none
_refine_ls_extinction_coef     ?
_refine_ls_abs_structure_details     'Flack (1983), 899 Friedel pairs'
_refine_ls_abs_structure_Flack     0.07(2)
loop_
    _atom_type_symbol
    _atom_type_description
    _atom_type_scat_dispersion_real
    _atom_type_scat_dispersion_imag
    _atom_type_scat_source
    'C' 'C' 0.0181 0.0091
                         'International Tables Vol C Tables 4.2.6.8 and 6.1.1.4'
    'H' 'H' 0.0000 0.0000
                         'International Tables Vol C Tables 4.2.6.8 and 6.1.1.4'
    'N' 'N' 0.0311 0.0180
                         'International Tables Vol C Tables 4.2.6.8 and 6.1.1.4'
    'O' 'O' 0.0492 0.0322
                         'International Tables Vol C Tables 4.2.6.8 and 6.1.1.4'
    'S' 'S' 0.3331 0.5567
                         'International Tables Vol C Tables 4.2.6.8 and 6.1.1.4'
_computing_data_collection     'CrysAlis PRO (Oxford Diffraction, 2007)'
_computing_cell_refinement     'CrysAlis PRO (Oxford Diffraction, 2007)'
_computing_data_reduction     'CrysAlis PRO (Oxford Diffraction, 2007)'
_computing_structure_solution     'SHELXS97 (Sheldrick, 2008)'
_computing_structure_refinement     'SHELXL97 (Sheldrick, 2008)'
_computing_molecular_graphics     'SHELXTL (Sheldrick, 2008)'
_computing_publication_material     'SHELXTL (Sheldrick, 2008)'
loop_
    _atom_site_type_symbol
    _atom_site_label
    _atom_site_fract_x
    _atom_site_fract_y
    _atom_site_fract_z
    _atom_site_U_iso_or_equiv
    _atom_site_adp_type
    _atom_site_calc_flag
    _atom_site_refinement_flags
    _atom_site_occupancy
    _atom_site_symmetry_multiplicity
    _atom_site_disorder_assembly
    _atom_site_disorder_group
    S S1 0.28273(7) 0.82506(6) 0.18353(4) 0.03490(17) Uani d . 1 1 . .
    S S2 0.25484(7) 0.69702(6) 0.73312(6) 0.0450(2) Uani d . 1 1 . .
    O O1A 0.1398(2) 0.8521(2) 0.16464(17) 0.0501(6) Uani d . 1 1 . .
    O O2A 0.3744(3) 0.8523(3) 0.10328(15) 0.0587(7) Uani d . 1 1 . .
    O O3A 0.3027(2) 0.70553(17) 0.22295(16) 0.0444(5) Uani d . 1 1 . .
    O O1B 0.2815(3) 0.6781(2) 0.8361(2) 0.0741(8) Uani d U 1 1 . .
    O O2B 0.3281(3) 0.80026(19) 0.69595(18) 0.0521(5) Uani d . 1 1 . .
    O O3B 0.1119(3) 0.6967(3) 0.7050(3) 0.0883(11) Uani d U 1 1 . .
    N N1A 0.4665(3) 1.0862(2) 0.3287(2) 0.0478(6) Uani d . 1 1 . .
    H H1AA 0.5265 1.1394 0.3135 0.057 Uiso calc R 1 1 . .
    N N1B 0.4929(2) 0.4168(2) 0.68491(18) 0.0356(5) Uani d . 1 1 . .
    H H1BA 0.5502 0.3772 0.7204 0.043 Uiso calc R 1 1 . .
    C C1 0.1965(3) 0.8097(3) 0.41421(19) 0.0386(6) Uani d . 1 1 . .
    H H1A 0.1477 0.7738 0.3593 0.046 Uiso calc R 1 1 . .
    H H1B 0.1293 0.8374 0.4620 0.046 Uiso calc R 1 1 . .
    C C2 0.2932(3) 0.7187(3) 0.4620(2) 0.0424(6) Uani d . 1 1 . .
    H H2A 0.3445 0.7570 0.5147 0.051 Uiso calc R 1 1 . .
    H H2B 0.3588 0.6912 0.4131 0.051 Uiso calc R 1 1 . .
    C C3 0.2151(3) 0.6114(3) 0.5045(2) 0.0479(7) Uani d . 1 1 . .
    H H3A 0.1350 0.6384 0.5409 0.057 Uiso calc R 1 1 . .
    H H3B 0.1841 0.5605 0.4512 0.057 Uiso calc R 1 1 . .
    C C1A 0.2832(3) 0.9119(2) 0.37844(17) 0.0326(5) Uani d . 1 1 . .
    C C2A 0.3323(3) 0.9228(2) 0.28185(18) 0.0301(5) Uani d . 1 1 . .
    C C3A 0.4240(3) 1.0107(2) 0.2592(2) 0.0391(6) Uani d . 1 1 . .
    H H3AA 0.4569 1.0178 0.1950 0.047 Uiso calc R 1 1 . .
    C C4A 0.4185(4) 1.0818(3) 0.4211(3) 0.0553(9) Uani d . 1 1 . .
    H H4AA 0.4473 1.1374 0.4675 0.066 Uiso calc R 1 1 . .
    C C5A 0.3276(4) 0.9959(3) 0.4470(2) 0.0486(7) Uani d . 1 1 . .
    H H5AA 0.2945 0.9929 0.5114 0.058 Uiso calc R 1 1 . .
    C C1B 0.3094(3) 0.5428(2) 0.57229(19) 0.0356(5) Uani d . 1 1 . .
    C C2B 0.3329(3) 0.5730(2) 0.67150(19) 0.0310(5) Uani d . 1 1 . .
    C C3B 0.4251(3) 0.5075(2) 0.72588(19) 0.0338(5) Uani d . 1 1 . .
    H H3BA 0.4405 0.5264 0.7918 0.041 Uiso calc R 1 1 . .
    C C4B 0.4747(3) 0.3857(2) 0.5911(2) 0.0401(6) Uani d . 1 1 . .
    H H4BA 0.5246 0.3229 0.5645 0.048 Uiso calc R 1 1 . .
    C C5B 0.3826(3) 0.4462(3) 0.53385(19) 0.0414(6) Uani d . 1 1 . .
    H H5BA 0.3684 0.4230 0.4687 0.050 Uiso calc R 1 1 . .
loop_
    _atom_site_aniso_label
    _atom_site_aniso_U_11
    _atom_site_aniso_U_22
    _atom_site_aniso_U_33
    _atom_site_aniso_U_12
    _atom_site_aniso_U_13
    _atom_site_aniso_U_23
    S1 0.0363(3) 0.0368(3) 0.0316(3) 0.0032(3) -0.0007(2) -0.0034(2)
    S2 0.0395(4) 0.0328(3) 0.0627(4) -0.0030(3) 0.0108(3) -0.0146(3)
    O1A 0.0454(12) 0.0517(13) 0.0531(12) 0.0097(10) -0.0129(9) -0.0057(10)
    O2A 0.0598(14) 0.0826(18) 0.0336(9) -0.0084(14) 0.0095(10) -0.0077(11)
    O3A 0.0485(11) 0.0315(9) 0.0532(11) 0.0056(9) -0.0039(9) -0.0078(8)
    O1B 0.102(2) 0.0568(14) 0.0640(14) 0.0053(16) 0.0363(15) -0.0128(12)
    O2B 0.0640(14) 0.0320(10) 0.0604(13) -0.0069(10) -0.0061(11) -0.0096(9)
    O3B 0.0386(12) 0.0712(18) 0.155(3) 0.0011(13) 0.0049(16) -0.055(2)
    N1A 0.0484(14) 0.0281(11) 0.0669(17) -0.0097(10) -0.0099(13) 0.0047(11)
    N1B 0.0359(11) 0.0312(10) 0.0396(11) 0.0001(9) 0.0002(9) 0.0083(9)
    C1 0.0378(13) 0.0425(14) 0.0354(11) 0.0022(12) 0.0038(10) 0.0110(11)
    C2 0.0405(14) 0.0468(14) 0.0401(13) -0.0009(13) 0.0002(12) 0.0174(11)
    C3 0.0466(16) 0.0459(15) 0.0511(15) -0.0080(14) -0.0070(14) 0.0181(13)
    C1A 0.0353(12) 0.0307(11) 0.0319(11) 0.0061(11) 0.0011(10) 0.0021(9)
    C2A 0.0327(11) 0.0260(10) 0.0314(10) 0.0043(10) -0.0011(9) 0.0024(9)
    C3A 0.0415(14) 0.0333(12) 0.0425(14) -0.0003(11) -0.0002(11) 0.0086(11)
    C4A 0.071(2) 0.0360(15) 0.0585(18) -0.0021(15) -0.0121(17) -0.0129(14)
    C5A 0.0600(19) 0.0457(16) 0.0401(14) 0.0031(15) 0.0010(13) -0.0098(12)
    C1B 0.0388(13) 0.0312(12) 0.0368(12) -0.0063(11) 0.0020(11) 0.0079(10)
    C2B 0.0337(12) 0.0230(10) 0.0363(12) -0.0032(9) 0.0067(10) -0.0013(9)
    C3B 0.0383(12) 0.0332(12) 0.0299(11) -0.0069(10) 0.0025(10) -0.0008(10)
    C4B 0.0488(15) 0.0286(12) 0.0428(14) 0.0014(12) 0.0105(12) -0.0010(11)
    C5B 0.0557(16) 0.0412(14) 0.0272(11) -0.0061(14) 0.0046(11) -0.0023(11)
_geom_special_details
;
All e.s.d.'s (except the e.s.d. in the dihedral angle between two l.s. planes)
are estimated using the full covariance matrix. The cell e.s.d.'s are taken
into account individually in the estimation of e.s.d.'s in distances, angles
and torsion angles; correlations between e.s.d.'s in cell parameters are only
used when they are defined by crystal symmetry. An approximate (isotropic)
treatment of cell e.s.d.'s is used for estimating e.s.d.'s involving l.s.
planes.
;
loop_
    _geom_bond_atom_site_label_1
    _geom_bond_atom_site_label_2
    _geom_bond_site_symmetry_2
    _geom_bond_distance
    _geom_bond_publ_flag
    S1 O2A . 1.438(2) ?
    S1 O1A . 1.444(2) ?
    S1 O3A . 1.461(2) ?
    S1 C2A . 1.793(3) ?
    S2 O1B . 1.433(3) ?
    S2 O3B . 1.439(3) ?
    S2 O2B . 1.453(2) ?
    S2 C2B . 1.795(2) ?
    N1A C3A . 1.334(4) ?
    N1A C4A . 1.337(5) ?
    N1A H1AA . 0.8600 ?
    N1B C4B . 1.329(4) ?
    N1B C3B . 1.336(3) ?
    N1B H1BA . 0.8600 ?
    C1 C1A . 1.506(4) ?
    C1 C2 . 1.534(4) ?
    C1 H1A . 0.9700 ?
    C1 H1B . 0.9700 ?
    C2 C3 . 1.539(4) ?
    C2 H2A . 0.9700 ?
    C2 H2B . 0.9700 ?
    C3 C1B . 1.509(4) ?
    C3 H3A . 0.9700 ?
    C3 H3B . 0.9700 ?
    C1A C5A . 1.394(4) ?
    C1A C2A . 1.397(3) ?
    C2A C3A . 1.366(4) ?
    C3A H3AA . 0.9300 ?
    C4A C5A . 1.356(5) ?
    C4A H4AA . 0.9300 ?
    C5A H5AA . 0.9300 ?
    C1B C5B . 1.400(4) ?
    C1B C2B . 1.404(4) ?
    C2B C3B . 1.375(4) ?
    C3B H3BA . 0.9300 ?
    C4B C5B . 1.366(4) ?
    C4B H4BA . 0.9300 ?
    C5B H5BA . 0.9300 ?
loop_
    _geom_angle_atom_site_label_1
    _geom_angle_atom_site_label_2
    _geom_angle_atom_site_label_3
    _geom_angle_site_symmetry_1
    _geom_angle_site_symmetry_3
    _geom_angle
    _geom_angle_publ_flag
    O2A S1 O1A . . 114.62(15) ?
    O2A S1 O3A . . 112.98(15) ?
    O1A S1 O3A . . 112.74(14) ?
    O2A S1 C2A . . 105.27(13) ?
    O1A S1 C2A . . 105.09(12) ?
    O3A S1 C2A . . 105.00(11) ?
    O1B S2 O3B . . 115.5(2) ?
    O1B S2 O2B . . 111.54(16) ?
    O3B S2 O2B . . 112.5(2) ?
    O1B S2 C2B . . 105.08(15) ?
    O3B S2 C2B . . 106.43(15) ?
    O2B S2 C2B . . 104.76(13) ?
    C3A N1A C4A . . 121.9(3) ?
    C3A N1A H1AA . . 119.1 ?
    C4A N1A H1AA . . 119.1 ?
    C4B N1B C3B . . 122.2(2) ?
    C4B N1B H1BA . . 118.9 ?
    C3B N1B H1BA . . 118.9 ?
    C1A C1 C2 . . 107.7(2) ?
    C1A C1 H1A . . 110.2 ?
    C2 C1 H1A . . 110.2 ?
    C1A C1 H1B . . 110.2 ?
    C2 C1 H1B . . 110.2 ?
    H1A C1 H1B . . 108.5 ?
    C1 C2 C3 . . 112.4(2) ?
    C1 C2 H2A . . 109.1 ?
    C3 C2 H2A . . 109.1 ?
    C1 C2 H2B . . 109.1 ?
    C3 C2 H2B . . 109.1 ?
    H2A C2 H2B . . 107.9 ?
    C1B C3 C2 . . 109.3(2) ?
    C1B C3 H3A . . 109.8 ?
    C2 C3 H3A . . 109.8 ?
    C1B C3 H3B . . 109.8 ?
    C2 C3 H3B . . 109.8 ?
    H3A C3 H3B . . 108.3 ?
    C5A C1A C2A . . 117.2(3) ?
    C5A C1A C1 . . 118.5(2) ?
    C2A C1A C1 . . 124.0(2) ?
    C3A C2A C1A . . 119.8(2) ?
    C3A C2A S1 . . 116.9(2) ?
    C1A C2A S1 . . 123.30(19) ?
    N1A C3A C2A . . 120.4(3) ?
    N1A C3A H3AA . . 119.8 ?
    C2A C3A H3AA . . 119.8 ?
    N1A C4A C5A . . 119.7(3) ?
    N1A C4A H4AA . . 120.1 ?
    C5A C4A H4AA . . 120.1 ?
    C4A C5A C1A . . 120.9(3) ?
    C4A C5A H5AA . . 119.5 ?
    C1A C5A H5AA . . 119.5 ?
    C5B C1B C2B . . 117.5(2) ?
    C5B C1B C3 . . 118.7(3) ?
    C2B C1B C3 . . 123.8(3) ?
    C3B C2B C1B . . 119.2(2) ?
    C3B C2B S2 . . 116.38(19) ?
    C1B C2B S2 . . 124.4(2) ?
    N1B C3B C2B . . 120.6(2) ?
    N1B C3B H3BA . . 119.7 ?
    C2B C3B H3BA . . 119.7 ?
    N1B C4B C5B . . 119.9(3) ?
    N1B C4B H4BA . . 120.1 ?
    C5B C4B H4BA . . 120.1 ?
    C4B C5B C1B . . 120.6(2) ?
    C4B C5B H5BA . . 119.7 ?
    C1B C5B H5BA . . 119.7 ?
loop_
    _geom_torsion_atom_site_label_1
    _geom_torsion_atom_site_label_2
    _geom_torsion_atom_site_label_3
    _geom_torsion_atom_site_label_4
    _geom_torsion_site_symmetry_1
    _geom_torsion_site_symmetry_2
    _geom_torsion_site_symmetry_3
    _geom_torsion_site_symmetry_4
    _geom_torsion
    _geom_torsion_publ_flag
    C1A C1 C2 C3 . . . . 178.2(2) ?
    C1 C2 C3 C1B . . . . -165.5(3) ?
    C2 C1 C1A C5A . . . . -78.8(3) ?
    C2 C1 C1A C2A . . . . 95.4(3) ?
    C5A C1A C2A C3A . . . . 2.3(4) ?
    C1 C1A C2A C3A . . . . -172.0(2) ?
    C5A C1A C2A S1 . . . . -178.4(2) ?
    C1 C1A C2A S1 . . . . 7.3(4) ?
    O2A S1 C2A C3A . . . . 9.9(2) ?
    O1A S1 C2A C3A . . . . -111.5(2) ?
    O3A S1 C2A C3A . . . . 129.4(2) ?
    O2A S1 C2A C1A . . . . -169.4(2) ?
    O1A S1 C2A C1A . . . . 69.2(2) ?
    O3A S1 C2A C1A . . . . -50.0(2) ?
    C4A N1A C3A C2A . . . . -2.3(5) ?
    C1A C2A C3A N1A . . . . -0.2(4) ?
    S1 C2A C3A N1A . . . . -179.5(2) ?
    C3A N1A C4A C5A . . . . 2.4(5) ?
    N1A C4A C5A C1A . . . . -0.1(5) ?
    C2A C1A C5A C4A . . . . -2.2(5) ?
    C1 C1A C5A C4A . . . . 172.4(3) ?
    C2 C3 C1B C5B . . . . -94.3(3) ?
    C2 C3 C1B C2B . . . . 82.9(3) ?
    C5B C1B C2B C3B . . . . -0.1(4) ?
    C3 C1B C2B C3B . . . . -177.4(3) ?
    C5B C1B C2B S2 . . . . 177.4(2) ?
    C3 C1B C2B S2 . . . . 0.2(4) ?
    O1B S2 C2B C3B . . . . -15.5(3) ?
    O3B S2 C2B C3B . . . . -138.4(3) ?
    O2B S2 C2B C3B . . . . 102.2(2) ?
    O1B S2 C2B C1B . . . . 166.9(2) ?
    O3B S2 C2B C1B . . . . 44.0(3) ?
    O2B S2 C2B C1B . . . . -75.4(2) ?
    C4B N1B C3B C2B . . . . -0.1(4) ?
    C1B C2B C3B N1B . . . . 0.7(4) ?
    S2 C2B C3B N1B . . . . -177.00(19) ?
    C3B N1B C4B C5B . . . . -1.0(4) ?
    N1B C4B C5B C1B . . . . 1.6(4) ?
    C2B C1B C5B C4B . . . . -1.0(4) ?
    C3 C1B C5B C4B . . . . 176.4(3) ?
loop_
    _geom_hbond_atom_site_label_D
    _geom_hbond_atom_site_label_H
    _geom_hbond_atom_site_label_A
    _geom_hbond_site_symmetry_A
    _geom_hbond_distance_DH
    _geom_hbond_distance_HA
    _geom_hbond_distance_DA
    _geom_hbond_angle_DHA
    N1A H1AA O3A 3_655 0.86 1.88 2.706(3) 159
    N1A H1AA S1 3_655 0.86 2.79 3.633(3) 165
    N1B H1BA O2B 3_646 0.86 1.85 2.710(3) 176
    N1B H1BA S2 3_646 0.86 2.85 3.655(2) 158
    C3B H3BA O1A 4_566 0.93 2.44 3.008(3) 119
    C4B H4BA O2A 3_645 0.93 2.50 3.035(3) 117
    C5B H5BA O1B 2_564 0.93 2.58 3.416(4) 150
data_global
_journal_date_recd_electronic     2011-01-27
_journal_date_accepted     2011-05-16
_journal_name_full     'Acta Crystallographica, Section E'
_journal_year     2011
_journal_volume     67
_journal_issue      6
_journal_page_first     o1534
_journal_page_last     o1534
_journal_paper_category     QO
_journal_coeditor_code     FL2337
_publ_contact_author_name     'A. Purdy'
_publ_contact_author_address
;
Chemistry Division
Code 6120 Naval Research Laboratory
4555 Overlook Avenue SW
Washington, DC 20375
USA
;
_publ_contact_author_email     andrew.purdy@nrl.navy.mil
_publ_contact_author_fax     '202-767-0594'
_publ_contact_author_phone     '202-404-7044'
_publ_section_title
;
Sulfonated 1,3-bis(4-pyridyl)propane
;
loop_
    _publ_author_name
    _publ_author_footnote
    _publ_author_address
    'Kuyinu, Ore' ?
;
Chemistry Division
Code 6120 Naval Research Laboratory
4555 Overlook Avenue SW
Washington, DC 20375
USA
;
    'Purdy, Andrew P.' .
;
Chemistry Division
Code 6120 Naval Research Laboratory
4555 Overlook Avenue SW
Washington, DC 20375
USA
;
    'Butcher, Ray J.' .
;
Department of Chemistry
Howard University
525 College Street NW
Washington
DC 20059
USA
;
