# Supplementary material for: Sulfonated 1,3-bis­(4-pyrid­yl)propane
Source: Acta Crystallogr Sect E Struct Rep Online. 2011 May 28;67(Pt 6):o1534. doi: 10.1107/S1600536811018563 (PMC3120508; doi:10.1107/S1600536811018563)
Supplement: Supplementary file 2 [file e-67-o1534-Isup2.hkl]

# 
# h,k,l, Fc-squared, Fo-squared, sigma(Fo-squared) and status flag 
# 
data_I
_shelx_title ' ore1a in P2(1)2(1)2(1)' 
_shelx_refln_list_code          4 
_shelx_F_calc_maximum      156.19 
_exptl_crystal_F_000       744.00 
_reflns_d_resolution_high  0.7894 
 
loop_ 
 _symmetry_equiv_pos_as_xyz 
 'x, y, z' 
 '-x+1/2, -y, z+1/2' 
 '-x, y+1/2, -z+1/2' 
 'x+1/2, -y+1/2, -z' 
 
_cell_length_a     9.7132 
_cell_length_b    11.2624 
_cell_length_c    13.5369 
_cell_angle_alpha  90.000 
_cell_angle_beta   90.000 
_cell_angle_gamma  90.000 
 
_shelx_F_squared_multiplier     1.000 
 
loop_ 
 _refln_index_h 
 _refln_index_k 
 _refln_index_l 
 _refln_F_squared_calc 
 _refln_F_squared_meas 
 _refln_F_squared_sigma 
 _refln_observed_status 
   4   0   0     1340.33     1169.98     13.96 o 
   6   0   0        5.74        7.08      3.86 o 
   8   0   0       16.84       18.42      3.90 o 
  10   0   0       62.63       76.14      3.99 o 
  12   0   0        2.80        6.75      1.91 o 
   1   1   0      218.19      243.74      2.10 o 
   2   1   0     1054.86     1293.52     25.70 o 
   3   1   0      513.01      556.43      5.69 o 
   4   1   0    10055.02    10949.65     28.93 o 
   5   1   0      143.41      161.04      4.81 o 
   6   1   0     2722.71     3164.35     92.75 o 
   7   1   0      103.63      108.00      7.07 o 
   8   1   0      633.98      638.12      7.65 o 
   9   1   0       12.79       19.52      9.18 o 
  10   1   0       29.79       25.98      2.14 o 
  11   1   0        0.28       -0.37      1.46 o 
  12   1   0       85.24      103.93      3.50 o 
   0   2   0     2305.52     2903.77     11.71 o 
   2   2   0    19005.27    18456.88    103.65 o 
   3   2   0       42.79       50.31      1.77 o 
   4   2   0     1459.77     1414.26     12.09 o 
   5   2   0      170.30      168.99      7.58 o 
   6   2   0      436.49      420.99     12.36 o 
   7   2   0        0.82        1.75      6.07 o 
   8   2   0      448.91      403.75     15.70 o 
   9   2   0      557.33      464.53     15.83 o 
  10   2   0        0.35       -1.57      1.72 o 
  11   2   0       23.19       22.47      1.77 o 
  12   2   0       57.67       75.90      3.21 o 
   1   3   0       17.98       16.74      2.04 o 
   2   3   0      689.99      717.24     11.09 o 
   3   3   0     1198.74     1353.29     17.30 o 
   4   3   0      306.59      395.47     10.93 o 
   5   3   0     1464.11     1495.81     22.42 o 
   6   3   0      585.50      631.96     16.11 o 
   7   3   0      264.45      267.44     10.99 o 
   8   3   0       12.18       13.98      2.21 o 
   9   3   0      121.47      106.70      5.66 o 
  10   3   0      170.80      176.27      7.19 o 
  11   3   0      104.71      104.56      2.61 o 
  12   3   0        0.79        2.77      1.89 o 
   0   4   0      936.05     1076.79     10.44 o 
   1   4   0      211.44      212.88      3.53 o 
   2   4   0      330.95      284.40      5.65 o 
   3   4   0       19.78       26.28      3.79 o 
   4   4   0      154.97      178.03      8.31 o 
   5   4   0      538.21      600.31     15.36 o 
   6   4   0      203.37      205.47      9.89 o 
   7   4   0       69.97       60.05      2.74 o 
   8   4   0      208.20      176.03      4.81 o 
   9   4   0        8.50        5.75      2.23 o 
  10   4   0        0.57       -0.04      1.76 o 
  11   4   0        1.84        1.09      2.25 o 
   1   5   0     1006.32     1010.58     22.16 o 
   2   5   0       21.66       51.97      6.46 o 
   3   5   0       85.54       79.13      5.50 o 
   4   5   0      434.33      615.56     14.80 o 
   5   5   0      870.40      800.97     18.86 o 
   6   5   0       34.10       38.95      6.61 o 
   7   5   0      727.68      677.10      8.71 o 
   8   5   0      296.04      254.27      6.36 o 
   9   5   0      115.93       95.71      5.53 o 
  10   5   0      180.24      171.77     24.52 o 
  11   5   0       76.86       84.05      3.90 o 
   0   6   0     2094.69     2162.22     26.17 o 
   1   6   0       65.70       62.08      2.91 o 
   2   6   0     3110.04     3114.40     36.62 o 
   3   6   0       15.96       15.73      4.12 o 
   4   6   0        2.34       17.66      4.58 o 
   5   6   0      914.12      887.94     20.33 o 
   6   6   0      853.43      788.17     10.33 o 
   7   6   0      382.96      364.95      6.98 o 
   8   6   0        3.30       -2.06      7.66 o 
   9   6   0        5.01        3.90      2.40 o 
  10   6   0        0.03        5.84      7.17 o 
   1   7   0     2456.77     2320.01     43.87 o 
   2   7   0      381.69      358.65     14.34 o 
   3   7   0      295.55      310.92     18.38 o 
   4   7   0      571.64      566.31     31.11 o 
   5   7   0        9.66       14.47      2.87 o 
   6   7   0     1462.32     1411.15     30.65 o 
   7   7   0      278.87      276.53      6.56 o 
   8   7   0      129.13      138.35      4.96 o 
   9   7   0       57.14       79.81      6.34 o 
  10   7   0      108.13      159.18      5.91 o 
   0   8   0     5340.38     5293.72     49.38 o 
   1   8   0       33.94       41.40      4.99 o 
   2   8   0     3675.35     3722.96     40.65 o 
   3   8   0       26.26       21.31      8.61 o 
   4   8   0      766.33      768.87      9.36 o 
   5   8   0       16.82       14.40      5.59 o 
   6   8   0       36.41       35.44      5.57 o 
   7   8   0      152.99      154.61      8.63 o 
   8   8   0       81.87       84.26      6.75 o 
   9   8   0        9.86       10.42      3.96 o 
   1   9   0      355.47      342.63      6.43 o 
   2   9   0      143.48      150.55      4.61 o 
   3   9   0      260.32      237.77      6.61 o 
   4   9   0     1114.66     1096.02     13.07 o 
   5   9   0      225.06      233.24      9.11 o 
   6   9   0      131.18      153.11      7.70 o 
   7   9   0        6.30        9.19      4.20 o 
   8   9   0       21.71       26.38      4.37 o 
   9   9   0        0.69       -1.22      2.52 o 
   0  10   0     2686.65     2786.14     20.23 o 
   1  10   0       12.49       12.81      2.46 o 
   2  10   0      410.26      360.28      7.99 o 
   3  10   0      148.87      134.32     16.19 o 
   4  10   0      810.17      781.73     11.05 o 
   5  10   0      117.31      116.17      6.34 o 
   6  10   0      173.33      179.99      7.17 o 
   7  10   0      118.14      138.43      5.70 o 
   8  10   0        0.56       -2.21      2.51 o 
   1  11   0      336.91      338.44      5.52 o 
   2  11   0        0.74       -0.23      1.82 o 
   3  11   0       24.66       23.62      2.08 o 
   4  11   0        6.28        2.73      1.88 o 
   5  11   0        1.27        3.21      3.01 o 
   6  11   0       15.92       17.52      3.10 o 
   7  11   0      113.26      139.47      4.36 o 
   0  12   0      114.27      125.78      4.89 o 
   1  12   0        1.38        0.61      1.74 o 
   2  12   0      101.67      100.50      3.09 o 
   3  12   0       23.74       24.57      1.82 o 
   4  12   0        0.06       -0.74      1.55 o 
   5  12   0       88.62       97.56      4.00 o 
   6  12   0        4.02        2.56      1.79 o 
   1  13   0      327.94      328.42      8.61 o 
   2  13   0        0.13       -1.12      1.12 o 
   3  13   0       23.68       24.81      2.26 o 
   4  13   0       27.86       23.92      1.89 o 
   0  14   0       23.90       18.93      1.62 o 
   1  14   0       39.76       41.64      1.97 o 
   1   0   1      142.02      169.12      2.96 o 
   2   0   1     2993.55     3228.97     16.33 o 
   3   0   1      550.20      499.06     20.86 o 
   4   0   1       64.64       63.59      2.71 o 
   5   0   1       21.44       39.30      2.58 o 
   6   0   1        1.21        7.90      2.80 o 
   7   0   1     1072.53     1042.20     17.70 o 
   8   0   1      378.01      351.65      6.27 o 
   9   0   1      263.37      222.81      6.24 o 
  10   0   1       60.68       58.75      2.64 o 
  11   0   1       54.72       49.65      2.86 o 
  12   0   1       14.20       14.01      2.22 o 
 -12   1   1       11.29       10.70      1.33 o 
 -11   1   1      299.63      295.42      5.23 o 
 -10   1   1        6.73        6.34      2.46 o 
  -9   1   1      331.76      300.76      8.46 o 
  -8   1   1      140.89      127.80      5.31 o 
  -7   1   1      627.85      610.15     14.59 o 
  -6   1   1     1306.77     1503.60     13.85 o 
  -5   1   1      659.59      645.29      8.41 o 
  -4   1   1       44.65       55.43      4.97 o 
  -2   1   1     9784.79     9811.46     25.78 o 
  -1   1   1      159.09      196.90      3.46 o 
   0   1   1       72.04      117.32      1.94 o 
   1   1   1      142.99      163.62      3.47 o 
   2   1   1     9543.33     9807.41     31.98 o 
   3   1   1       62.11       66.58      2.22 o 
   4   1   1       46.04       52.23      2.78 o 
   5   1   1      693.85      669.19     13.03 o 
   6   1   1     1317.04     1479.29     21.02 o 
   7   1   1      689.78      679.27     15.43 o 
   8   1   1      170.83      160.57      4.95 o 
   9   1   1      321.80      291.42      6.83 o 
  10   1   1       12.08        9.78      1.84 o 
  11   1   1      316.54      319.19      5.40 o 
  12   1   1       13.55       12.67      2.34 o 
 -12   2   1       10.01       15.05      1.95 o 
 -11   2   1        0.30        0.01      1.55 o 
 -10   2   1       32.03       28.19      2.56 o 
  -9   2   1      182.73      155.35      4.29 o 
  -8   2   1      221.11      187.20      8.04 o 
  -7   2   1      125.05      108.29      6.91 o 
  -6   2   1      803.45      757.87     16.56 o 
  -5   2   1        9.02        8.56      2.21 o 
  -4   2   1      423.85      582.61      6.97 o 
  -2   2   1    24396.61    21314.16     48.55 o 
   0   2   1    11483.01    12782.10     97.62 o 
   1   2   1     2104.76     2002.12     13.11 o 
   2   2   1    23845.02    21635.18     51.73 o 
   3   2   1      112.63      136.90      4.11 o 
   4   2   1      288.90      410.16      6.11 o 
   6   2   1      791.86      721.64     15.75 o 
   7   2   1      116.27      108.86      7.13 o 
   8   2   1      224.89      184.18      4.41 o 
   9   2   1      183.44      165.36      5.95 o 
  10   2   1       36.42       30.92      2.35 o 
  11   2   1        0.49        1.03      1.51 o 
  12   2   1        8.71       13.48      2.05 o 
 -11   3   1       25.32       26.34      3.24 o 
 -10   3   1      454.36      438.98      7.89 o 
  -9   3   1      251.83      236.51      6.73 o 
  -8   3   1      458.60      412.61      7.26 o 
  -7   3   1      369.41      380.13     13.46 o 
  -6   3   1      578.94      634.25     16.15 o 
  -5   3   1      226.80      225.30      9.62 o 
  -4   3   1      451.69      429.33     11.55 o 
  -3   3   1      295.26      284.62      4.94 o 
  -2   3   1     7356.96     8007.60     37.58 o 
  -1   3   1      922.24      888.88      4.28 o 
   0   3   1     2466.26     2615.78     13.24 o 
   1   3   1      912.51      843.52      9.72 o 
   2   3   1     7510.26     7778.14     34.11 o 
   3   3   1      313.22      295.10      8.13 o 
   4   3   1      521.23      514.35     11.87 o 
   5   3   1      183.62      191.20      8.27 o 
   6   3   1      577.98      623.10     15.53 o 
   7   3   1      390.51      389.69     13.35 o 
   8   3   1      411.70      381.39      6.24 o 
   9   3   1      266.34      234.53      5.17 o 
  10   3   1      459.50      417.69      8.71 o 
  11   3   1       26.34       27.68      3.17 o 
  12   3   1       59.13       79.44      3.08 o 
 -11   4   1       30.69       29.43      1.65 o 
 -10   4   1        9.09       14.64      7.97 o 
  -9   4   1       70.30       61.66      3.41 o 
  -8   4   1     1416.29     1267.35     15.12 o 
  -7   4   1      465.88      434.56     16.85 o 
  -6   4   1     2317.34     2324.46     32.13 o 
  -5   4   1        2.07        1.01      5.10 o 
  -4   4   1     3493.60     3689.75     35.20 o 
  -2   4   1      471.01      459.42     16.02 o 
  -1   4   1       59.39       48.97      5.68 o 
   0   4   1     9365.08     9386.46     25.18 o 
   1   4   1       80.48       70.84      4.12 o 
   3   4   1       54.47       63.63      4.67 o 
   4   4   1     3772.95     3930.88     34.20 o 
   5   4   1        3.70        5.14      4.43 o 
   6   4   1     2310.04     2288.23     31.02 o 
   7   4   1      482.93      446.10     20.04 o 
   8   4   1     1433.12     1246.06     15.73 o 
   9   4   1       79.64       74.41      3.38 o 
  10   4   1        6.95       16.14     12.57 o 
  11   4   1       29.38       25.24      2.96 o 
 -10   5   1       15.12       21.39      1.82 o 
  -9   5   1       65.40       53.45      3.58 o 
  -8   5   1      486.90      469.14     25.09 o 
  -7   5   1      537.20      499.50     13.65 o 
  -6   5   1      100.07      109.12      8.06 o 
  -5   5   1      122.83      115.04      8.59 o 
  -4   5   1      280.83      314.37     11.32 o 
  -3   5   1      264.58      284.39      9.86 o 
  -2   5   1     1939.72     2266.23     17.29 o 
  -1   5   1      857.89      878.39     24.92 o 
   0   5   1     1759.43     2002.81     25.45 o 
   1   5   1      867.25      858.11     27.90 o 
   3   5   1      226.66      244.16      8.63 o 
   4   5   1      252.86      291.20     10.05 o 
   5   5   1      108.65      118.20      7.15 o 
   6   5   1      136.63      157.39      9.51 o 
   7   5   1      537.05      490.23      7.23 o 
   8   5   1      500.86      469.73     15.45 o 
   9   5   1       72.29       67.74      3.43 o 
  10   5   1       15.17       19.93      2.96 o 
  11   5   1       42.13       52.35      3.26 o 
 -10   6   1       96.62      113.70     14.66 o 
  -9   6   1      157.60      162.54      5.18 o 
  -8   6   1      317.33      313.16      7.95 o 
  -6   6   1      937.68     1013.83     15.09 o 
  -5   6   1      253.99      240.89     11.51 o 
  -4   6   1     1117.32     1081.30     21.45 o 
  -3   6   1       67.04       62.11      4.48 o 
  -2   6   1      871.27      902.11     14.55 o 
  -1   6   1       81.26       88.54      4.12 o 
   0   6   1      805.46      686.88     10.67 o 
   1   6   1       69.54       75.79      3.56 o 
   4   6   1     1085.76     1021.87     19.49 o 
   5   6   1      293.73      290.97     11.84 o 
   6   6   1      968.91      982.60     21.02 o 
   7   6   1       10.56        7.84      2.25 o 
   8   6   1      327.06      296.99      6.20 o 
   9   6   1      152.75      145.50     10.20 o 
  10   6   1      105.93      113.29     21.04 o 
 -10   7   1       22.08       43.21      4.37 o 
  -9   7   1       67.03       53.69      6.79 o 
  -8   7   1      167.89      153.97      7.83 o 
  -7   7   1       86.41       81.46      4.44 o 
  -6   7   1      119.32      107.36      4.67 o 
  -5   7   1      104.29       97.39      4.50 o 
  -4   7   1       11.13        7.22      8.69 o 
  -3   7   1      135.67      129.60     10.74 o 
  -2   7   1      630.63      688.09     11.11 o 
  -1   7   1      146.54      172.81      7.08 o 
   0   7   1       15.40       29.13      8.05 o 
   1   7   1      150.67      174.28     13.14 o 
   2   7   1      620.05      687.96     13.91 o 
   3   7   1      133.78      133.46      7.00 o 
   4   7   1       15.22       10.83      5.83 o 
   5   7   1      115.12      114.38      2.80 o 
   6   7   1      121.21      107.37      5.95 o 
   7   7   1       81.37       68.78      3.67 o 
   8   7   1      172.26      148.49      6.41 o 
   9   7   1       65.98       63.10      3.76 o 
  10   7   1       19.27       48.08      4.08 o 
 -10   8   1       71.78       98.02      3.62 o 
  -9   8   1       40.55       50.40      4.97 o 
  -8   8   1       23.65       16.67      5.60 o 
  -7   8   1       72.34       66.05      6.51 o 
  -6   8   1      224.92      225.07     10.83 o 
  -4   8   1       24.40       28.90      9.92 o 
  -3   8   1        9.52       18.86      6.00 o 
  -2   8   1       44.43       34.81      5.56 o 
  -1   8   1       60.72       68.39      5.68 o 
   0   8   1     1019.66     1114.36     16.35 o 
   1   8   1       62.63       59.13      7.21 o 
   2   8   1       40.68       43.72      7.48 o 
   3   8   1        5.09       17.54      8.38 o 
   4   8   1       30.19       26.90      4.80 o 
   5   8   1       45.73       37.58      3.03 o 
   6   8   1      223.41      219.69      8.87 o 
   7   8   1       77.70       90.78      6.30 o 
   8   8   1       21.29       11.10      4.24 o 
   9   8   1       37.89       44.35      3.92 o 
  -9   9   1      284.70      344.78      6.80 o 
  -8   9   1       55.41       67.33      5.33 o 
  -7   9   1      178.66      184.97      8.41 o 
  -6   9   1      122.64      125.37      8.11 o 
  -5   9   1       52.85       46.58      5.80 o 
  -2   9   1      197.03      191.03      6.97 o 
  -1   9   1      274.09      279.97      7.81 o 
   0   9   1       12.24       10.85      2.36 o 
   1   9   1      261.81      256.26      5.71 o 
   2   9   1      175.61      179.66      4.92 o 
   3   9   1      300.40      285.39      4.96 o 
   4   9   1      910.75      885.78     27.29 o 
   5   9   1       44.16       44.79      4.63 o 
   6   9   1      131.00      138.58      6.53 o 
   7   9   1      177.40      186.71      6.99 o 
   8   9   1       52.86       57.74      4.45 o 
   9   9   1      290.55      315.92      5.66 o 
  -8  10   1       30.41       30.47      3.33 o 
  -7  10   1        2.60        0.55      3.35 o 
  -6  10   1       14.26       19.08      4.70 o 
  -5  10   1       26.10       25.58      4.84 o 
  -4  10   1       90.86       87.71      4.29 o 
  -3  10   1       70.87       80.95      3.93 o 
  -1  10   1       21.91       23.94      3.17 o 
   0  10   1      903.89      964.76     33.47 o 
   1  10   1       28.02       31.29      3.20 o 
   2  10   1     1127.91     1141.07     13.86 o 
   3  10   1       76.61       74.96      3.02 o 
   4  10   1       74.25       72.00      4.17 o 
   5  10   1       26.51       25.62      3.76 o 
   6  10   1       18.63       22.55      3.44 o 
   7  10   1        2.44       -1.08      2.88 o 
   8  10   1       29.64       27.36      2.66 o 
  -7  11   1      136.64      181.88      5.04 o 
  -6  11   1      271.90      296.47      7.60 o 
  -5  11   1       65.02       77.77      5.46 o 
  -4  11   1       23.15       21.91      2.17 o 
  -3  11   1       73.78       81.64      6.04 o 
  -2  11   1      321.69      319.55      7.11 o 
  -1  11   1      509.15      488.95      9.05 o 
   0  11   1      219.07      231.77     13.64 o 
   1  11   1      547.78      502.88      6.51 o 
   2  11   1      326.64      329.20      7.31 o 
   4  11   1       26.62       28.44      3.32 o 
   5  11   1       71.98       79.36      2.84 o 
   6  11   1      267.42      286.87      6.48 o 
   7  11   1      152.25      175.62      4.27 o 
  -6  12   1      211.20      244.08      4.75 o 
  -5  12   1       60.50       68.55      3.89 o 
  -4  12   1      276.67      298.29      5.76 o 
  -3  12   1       58.07       55.47      3.06 o 
  -2  12   1      273.34      256.51      6.34 o 
  -1  12   1       36.87       32.92      4.15 o 
   0  12   1       90.93       88.56      3.03 o 
   1  12   1       30.79       27.37      2.20 o 
   2  12   1      257.38      272.37      4.53 o 
   3  12   1       52.11       50.77      2.45 o 
   4  12   1      275.75      308.81      8.15 o 
   5  12   1       62.01       69.77      3.09 o 
   6  12   1      202.45      202.48      3.72 o 
  -4  13   1       30.60       31.53      2.27 o 
  -3  13   1      222.11      217.58      4.52 o 
  -2  13   1      145.28      153.83      8.73 o 
  -1  13   1      137.21      126.81      4.26 o 
   0  13   1       33.88       35.44      2.01 o 
   1  13   1      116.82      118.94      3.47 o 
   2  13   1      128.88      131.73      5.76 o 
   3  13   1      219.91      219.80      4.93 o 
   4  13   1       26.39       23.32      1.57 o 
  -2  14   1       25.45       27.90      1.49 o 
  -1  14   1        2.49        3.90      1.29 o 
   0  14   1       24.23       21.63      1.63 o 
   1  14   1        1.85        2.95      1.23 o 
   1   0   2     3710.15     3872.94     17.54 o 
   2   0   2     1572.93     1612.72     17.85 o 
   3   0   2      267.94      361.08      5.21 o 
   4   0   2     2077.08     1884.20     18.43 o 
   5   0   2      635.79      865.92     28.95 o 
   6   0   2      656.55      555.94      8.78 o 
   7   0   2      126.02      102.65      6.05 o 
   8   0   2      187.08      165.78      4.09 o 
   9   0   2      110.17       98.38      4.34 o 
  10   0   2      134.12      121.93      7.61 o 
  11   0   2        9.94       13.14      1.61 o 
  12   0   2      133.83      148.63      4.35 o 
 -12   1   2       55.28       65.53      2.79 o 
 -11   1   2       57.27       57.69      2.48 o 
 -10   1   2       28.55       29.07      2.23 o 
  -9   1   2       15.49       13.13      2.48 o 
  -8   1   2      325.81      351.45      5.80 o 
  -7   1   2      418.93      477.53     13.13 o 
  -6   1   2     2008.13     2168.80     25.96 o 
  -5   1   2      353.47      347.63      6.55 o 
  -3   1   2     1124.62     1147.94     20.82 o 
  -2   1   2     2424.38     2461.46     15.92 o 
  -1   1   2      340.15      358.87      6.21 o 
   0   1   2     8903.12     8520.40     23.94 o 
   1   1   2      361.22      364.84      5.73 o 
   2   1   2     2419.86     2504.86     17.22 o 
   3   1   2     1132.30     1138.43     13.47 o 
   4   1   2     3570.03     4094.45     47.15 o 
   5   1   2      340.11      350.60     15.20 o 
   6   1   2     1954.80     2182.17     25.90 o 
   7   1   2      409.52      458.06     12.81 o 
   8   1   2      284.10      338.67     11.87 o 
   9   1   2        7.22        7.88      2.44 o 
  10   1   2       16.65       17.78      1.88 o 
  11   1   2       48.08       48.23      2.03 o 
  12   1   2       59.85       80.65      2.90 o 
 -11   2   2       26.01       26.98      2.10 o 
 -10   2   2      171.78      156.36      5.34 o 
  -9   2   2       33.58       31.64      5.57 o 
  -8   2   2      492.57      460.01      7.20 o 
  -7   2   2      115.12      100.03      7.19 o 
  -6   2   2      543.85      500.23     14.02 o 
  -5   2   2       91.50       96.06      3.60 o 
  -3   2   2       27.82       30.42      2.75 o 
  -2   2   2    13043.48    12746.05     23.90 o 
  -1   2   2     1132.33     1146.15     10.00 o 
   0   2   2     6747.02     6936.09     20.85 o 
   1   2   2     1175.70     1220.86     10.98 o 
   3   2   2       10.32       14.33      1.27 o 
   4   2   2      479.56      474.96     23.82 o 
   6   2   2      604.15      604.65     14.48 o 
   7   2   2      128.26      105.67      7.12 o 
   9   2   2       40.81       38.09      3.79 o 
  10   2   2      188.81      172.38      6.27 o 
  11   2   2       24.18       26.99      3.03 o 
  12   2   2        8.75       12.52      2.13 o 
 -11   3   2       40.48       40.47      2.12 o 
 -10   3   2       13.52       12.86      2.88 o 
  -9   3   2      165.74      156.47      4.44 o 
  -8   3   2        2.67        2.90      1.84 o 
  -7   3   2      624.63      589.63     16.66 o 
  -6   3   2      247.06      260.99     10.84 o 
  -5   3   2      802.89      815.66     17.51 o 
  -4   3   2      296.48      344.39      7.40 o 
  -3   3   2       29.35       26.98      1.55 o 
  -2   3   2     3962.86     4163.77     32.78 o 
  -1   3   2      306.81      337.15      4.21 o 
   0   3   2     7631.78     8072.12     24.16 o 
   1   3   2      303.11      327.88      6.38 o 
   3   3   2       25.65       23.91      3.44 o 
   4   3   2      328.64      371.16      9.95 o 
   5   3   2      857.93      872.41     16.63 o 
   6   3   2      259.24      294.66     10.82 o 
   7   3   2      599.51      599.99     16.09 o 
   8   3   2        5.12        4.60      3.03 o 
   9   3   2      189.92      170.47      4.48 o 
  10   3   2       10.97        9.41      2.80 o 
  11   3   2       44.04       42.58      3.37 o 
 -11   4   2       25.64       24.09      2.74 o 
 -10   4   2       16.84       22.18      3.29 o 
  -9   4   2       90.41       84.76      3.83 o 
  -8   4   2      364.19      347.59      6.03 o 
  -7   4   2       98.81       81.58      2.67 o 
  -6   4   2     1171.27     1171.79     23.26 o 
  -5   4   2      289.53      265.67     11.13 o 
  -3   4   2      485.04      536.78      7.57 o 
  -2   4   2     2443.93     2771.99     52.22 o 
  -1   4   2      588.59      645.22      5.57 o 
   0   4   2      283.20      264.17      4.41 o 
   1   4   2      604.63      664.43      9.64 o 
   2   4   2     2493.05     2626.36     22.20 o 
   3   4   2      512.05      508.87     11.17 o 
   4   4   2     4523.79     4796.42     36.58 o 
   5   4   2      326.45      268.59     10.03 o 
   6   4   2     1101.42     1185.86     22.12 o 
   7   4   2      102.70       82.43      3.97 o 
   8   4   2      388.26      338.73      7.92 o 
   9   4   2       78.96       75.16      3.34 o 
  10   4   2       14.48       15.80      2.88 o 
  11   4   2       24.24       23.08      2.84 o 
 -10   5   2       57.42       53.92      4.01 o 
  -9   5   2      343.69      285.33     10.02 o 
  -8   5   2      163.05      164.12      4.46 o 
  -7   5   2      283.88      273.67      6.77 o 
  -6   5   2     1055.39     1068.18     23.02 o 
  -5   5   2      416.08      421.40     14.57 o 
  -4   5   2      922.36     1040.23     20.61 o 
  -3   5   2      465.61      452.67     13.06 o 
  -2   5   2      119.81      155.99      5.19 o 
  -1   5   2     2739.19     2890.04     18.51 o 
   0   5   2     3429.60     3914.32     23.88 o 
   2   5   2      138.31      160.11      6.05 o 
   3   5   2      504.71      451.68     11.07 o 
   4   5   2      975.79     1020.70     17.99 o 
   5   5   2      454.52      432.27     13.12 o 
   6   5   2     1042.09     1118.81     22.46 o 
   7   5   2      277.61      266.19      7.22 o 
   8   5   2      172.51      163.36      4.45 o 
   9   5   2      318.21      296.63      5.59 o 
  10   5   2       61.60       54.22      3.77 o 
  11   5   2       49.58       58.19      3.12 o 
  -9   6   2        3.08        0.40      2.57 o 
  -8   6   2       74.78       68.51      3.49 o 
  -7   6   2       67.82       72.55      2.89 o 
  -6   6   2     1495.11     1472.81     28.22 o 
  -5   6   2      192.76      210.21     11.18 o 
  -4   6   2      281.79      295.74     11.82 o 
  -3   6   2      183.83      195.62      6.28 o 
  -2   6   2     1146.93     1141.16     18.53 o 
  -1   6   2     1010.96     1077.61     17.33 o 
   0   6   2     2294.17     2369.65     94.23 o 
   1   6   2     1042.40     1115.74     10.46 o 
   4   6   2      242.88      244.63      9.74 o 
   5   6   2      211.60      207.53      9.96 o 
   6   6   2     1536.15     1500.99     11.64 o 
   7   6   2       67.38       66.82      5.19 o 
   8   6   2       67.36       59.31      3.17 o 
   9   6   2        2.33        1.81      2.02 o 
  10   6   2       14.22       11.56      2.06 o 
 -10   7   2       62.30       95.27      4.75 o 
  -9   7   2      119.67      132.15      7.87 o 
  -8   7   2      148.45      159.90      4.61 o 
  -7   7   2      377.98      374.39      6.33 o 
  -6   7   2      236.23      240.43      6.78 o 
  -5   7   2     1164.59     1155.62     17.16 o 
  -4   7   2      297.61      278.46     11.94 o 
  -3   7   2      508.97      523.72     15.25 o 
  -2   7   2       97.12       75.47      3.75 o 
  -1   7   2      357.72      331.19      7.86 o 
   0   7   2     2853.59     2918.56     24.13 o 
   3   7   2      486.06      505.12     12.80 o 
   4   7   2      325.11      307.03     10.96 o 
   5   7   2     1120.10     1125.39      8.94 o 
   6   7   2      260.31      254.99     15.82 o 
   7   7   2      385.75      366.07      6.30 o 
   8   7   2      135.04      139.73      5.58 o 
   9   7   2      115.01      130.28      5.87 o 
  10   7   2       66.76       55.46      3.02 o 
  -9   8   2       14.35       13.29      3.88 o 
  -8   8   2      248.33      260.75     10.20 o 
  -7   8   2      120.03      120.06      8.82 o 
  -6   8   2       14.60       13.42      6.48 o 
  -3   8   2      185.83      199.56      9.89 o 
  -2   8   2     2399.67     2388.39    109.32 o 
  -1   8   2      296.83      315.35      9.36 o 
   0   8   2     2848.65     2741.27     35.81 o 
   3   8   2      200.43      208.96      5.81 o 
   4   8   2     1207.51     1204.02     32.02 o 
   5   8   2      209.91      195.58      4.59 o 
   6   8   2       37.71       36.33      4.28 o 
   7   8   2      117.92      116.33      5.67 o 
   8   8   2      260.69      254.48      7.30 o 
   9   8   2       12.51       15.94      2.84 o 
  -9   9   2       24.02       29.26      2.88 o 
  -8   9   2       33.55       35.19      4.92 o 
  -7   9   2       13.26       22.42      5.35 o 
  -6   9   2      174.15      190.51      9.62 o 
  -2   9   2      463.75      504.74      8.75 o 
  -1   9   2      252.31      247.86     10.64 o 
   0   9   2      716.89      669.62     15.66 o 
   1   9   2      234.35      218.13      4.19 o 
   2   9   2      526.78      489.71      5.88 o 
   3   9   2       82.25       73.54      2.98 o 
   4   9   2      858.89      825.96     11.75 o 
   5   9   2       14.67        8.92      2.04 o 
   6   9   2      173.57      184.64      6.56 o 
   7   9   2       14.48       14.43      3.33 o 
   8   9   2       28.42       27.69      3.23 o 
   9   9   2       22.43       31.17      2.10 o 
  -8  10   2       88.95      110.06      4.43 o 
  -7  10   2       58.99       73.00      5.26 o 
  -6  10   2      289.75      339.06     10.31 o 
  -5  10   2       67.37       73.79      6.09 o 
  -3  10   2       42.55       36.57      3.04 o 
  -2  10   2      220.36      224.91      6.19 o 
   0  10   2     1395.56     1377.20     10.43 o 
   1  10   2      205.13      186.06      4.21 o 
   2  10   2      225.04      208.42      6.29 o 
   3  10   2       40.54       29.50      2.25 o 
   4  10   2      111.54      116.56      3.43 o 
   5  10   2       72.63       69.65      2.89 o 
   6  10   2      289.12      291.02      7.09 o 
   7  10   2       59.52       61.22      3.66 o 
   8  10   2      100.97      105.71      3.13 o 
  -7  11   2       24.01       27.00      2.83 o 
  -6  11   2       35.59       43.25      4.03 o 
  -5  11   2        3.44        0.27      3.61 o 
  -4  11   2       13.14       14.80      2.50 o 
  -3  11   2       11.80       11.35      2.76 o 
  -2  11   2      160.36      166.03      5.38 o 
  -1  11   2       85.81       82.19      4.43 o 
   0  11   2       38.44       40.03      2.33 o 
   1  11   2       88.73       82.53      3.45 o 
   2  11   2      157.01      153.91      4.99 o 
   3  11   2       12.48       13.76      1.85 o 
   4  11   2       17.02       20.19      2.01 o 
   5  11   2        2.87        4.41      2.51 o 
   6  11   2       40.35       40.06      2.89 o 
   7  11   2       26.33       29.33      1.89 o 
  -6  12   2       63.12       74.85      2.97 o 
  -5  12   2        3.92        3.80      2.45 o 
  -4  12   2       48.40       50.60      3.90 o 
  -3  12   2       29.66       26.60      2.74 o 
  -2  12   2      131.45      137.44      4.54 o 
  -1  12   2       49.18       48.85      2.62 o 
   0  12   2       73.51       76.81      3.10 o 
   1  12   2       49.13       50.84      2.46 o 
   2  12   2      133.29      135.36      3.68 o 
   3  12   2       32.40       33.52      1.56 o 
   4  12   2       54.72       56.49      3.00 o 
   5  12   2        4.40        2.75      1.82 o 
  -4  13   2       15.92       15.45      2.04 o 
  -3  13   2       76.51       78.85      2.83 o 
  -2  13   2        6.30        4.51      1.97 o 
  -1  13   2       59.44       56.97      3.34 o 
   0  13   2       19.40       17.23      1.65 o 
   1  13   2       56.08       55.25      2.16 o 
   2  13   2        4.86        5.58      1.63 o 
  -1  14   2        5.36        5.73      0.87 o 
   0  14   2       40.63       39.85      1.86 o 
   1   0   3       80.10       89.14      2.83 o 
   2   0   3       40.84       24.25      3.37 o 
   3   0   3      124.07      144.69      5.25 o 
   4   0   3      444.72      406.40      9.32 o 
   5   0   3      565.47      552.11      8.36 o 
   6   0   3      213.28      189.67      9.08 o 
   7   0   3       19.16       13.12      6.24 o 
   8   0   3     1462.55     1451.64     14.04 o 
   9   0   3        0.96        2.57      2.45 o 
  10   0   3      178.89      159.67      9.92 o 
  11   0   3       32.53       35.26      1.85 o 
  12   0   3        0.48        0.21      1.97 o 
 -12   1   3      178.49      224.37      4.73 o 
 -11   1   3       18.89       15.84      1.71 o 
 -10   1   3      159.25      149.31      4.93 o 
  -9   1   3      334.96      321.98      7.19 o 
  -8   1   3       21.38       24.36      2.28 o 
  -7   1   3      592.53      641.12     15.64 o 
  -6   1   3       36.69       46.13      3.29 o 
  -4   1   3     1961.06     2095.20     20.16 o 
  -3   1   3      190.03      201.92      3.96 o 
  -1   1   3     5003.30     5038.62     26.91 o 
   0   1   3     7190.26     7600.64     29.38 o 
   1   1   3     5070.31     4996.65     23.80 o 
   2   1   3     1872.41     2118.67     28.03 o 
   4   1   3     2040.37     2140.91     21.64 o 
   5   1   3      540.42      551.79     17.91 o 
   6   1   3       34.15       31.51      4.23 o 
   7   1   3      611.97      613.08     15.25 o 
   8   1   3       22.30       26.44      4.66 o 
   9   1   3      345.78      369.25      7.01 o 
  10   1   3      137.00      143.14      4.25 o 
  12   1   3      186.78      238.11      4.96 o 
 -11   2   3        2.12        2.77      1.58 o 
 -10   2   3      157.81      153.06      5.17 o 
  -9   2   3       98.01       89.17      4.43 o 
  -8   2   3      472.03      448.01      9.62 o 
  -7   2   3      217.89      175.19     10.13 o 
  -6   2   3     1524.80     1505.33     24.38 o 
  -5   2   3       38.97       49.27      3.90 o 
  -4   2   3      747.36      773.72     12.01 o 
  -3   2   3      875.84     1077.76     13.59 o 
  -2   2   3      985.97     1101.62     13.30 o 
  -1   2   3      525.24      539.66      9.24 o 
   0   2   3      395.08      327.68      5.85 o 
   1   2   3      588.49      534.52      4.08 o 
   2   2   3      796.95      917.04     12.13 o 
   3   2   3      897.09     1047.34     14.40 o 
   4   2   3      714.35      703.05     13.04 o 
   5   2   3       58.48       62.67      5.17 o 
   6   2   3     1488.14     1471.02     22.53 o 
   7   2   3      224.67      211.86      9.63 o 
   8   2   3      466.34      420.52      8.93 o 
   9   2   3       97.57       79.41      4.43 o 
  10   2   3      164.86      151.29      5.73 o 
  11   2   3        3.45        4.46      2.50 o 
 -11   3   3       96.22       97.09      2.86 o 
 -10   3   3       39.14       43.11      3.52 o 
  -9   3   3      251.39      242.18      6.52 o 
  -8   3   3      210.16      217.54      4.29 o 
  -7   3   3      413.20      440.44      5.60 o 
  -6   3   3      289.64      331.97     12.77 o 
  -4   3   3     2075.72     2224.34     20.46 o 
  -3   3   3      638.74      747.49     21.75 o 
  -2   3   3     2645.24     3008.14     29.06 o 
  -1   3   3     1493.11     1543.83     29.90 o 
   0   3   3      457.63      437.61      6.73 o 
   2   3   3     2674.49     2917.79     22.58 o 
   3   3   3      760.13      812.52     13.29 o 
   4   3   3     2057.63     2158.39     23.51 o 
   5   3   3      114.57      110.28      6.65 o 
   6   3   3      305.43      382.09     12.41 o 
   7   3   3      392.19      413.24      5.76 o 
   8   3   3      185.29      179.22      5.49 o 
   9   3   3      223.46      240.04      7.41 o 
  10   3   3       40.26       39.80      3.46 o 
  11   3   3      101.49      105.67      4.33 o 
 -11   4   3       20.06       17.98      2.19 o 
 -10   4   3       53.44       52.32      3.83 o 
  -9   4   3       28.58       30.27      2.66 o 
  -8   4   3      496.93      447.76      9.74 o 
  -7   4   3      482.44      441.13      6.93 o 
  -6   4   3      927.31      965.64     21.91 o 
  -3   4   3      449.19      488.81      7.37 o 
  -2   4   3     1982.51     2138.17     27.99 o 
  -1   4   3      285.84      253.43      5.74 o 
   0   4   3      189.07      148.66      3.56 o 
   1   4   3      321.45      248.30      6.34 o 
   3   4   3      521.75      500.33     11.04 o 
   4   4   3     2462.96     2478.55     26.31 o 
   5   4   3      434.90      410.35     12.18 o 
   6   4   3      863.55      891.18     19.10 o 
   7   4   3      499.89      470.07     15.28 o 
   8   4   3      496.56      444.22      6.49 o 
   9   4   3       31.21       32.92      5.02 o 
  10   4   3       41.86       50.51      4.43 o 
  11   4   3       19.07       21.77      2.57 o 
  -9   5   3        9.93       11.72      2.55 o 
  -8   5   3      314.68      285.03     12.56 o 
  -7   5   3      149.75      141.58      4.18 o 
  -6   5   3      375.61      374.35      7.26 o 
  -5   5   3       66.96       66.15      7.16 o 
  -3   5   3      178.23      206.51      7.12 o 
  -2   5   3     1721.83     1891.56     13.36 o 
  -1   5   3      311.51      357.76     14.60 o 
   0   5   3     3879.23     4353.11     93.63 o 
   1   5   3      309.25      366.51      8.02 o 
   2   5   3     1721.45     1906.91     20.42 o 
   3   5   3      199.52      190.45      7.57 o 
   4   5   3      725.06      792.22     15.79 o 
   5   5   3       94.27       92.71      6.36 o 
   6   5   3      391.83      400.03     13.86 o 
   7   5   3      167.34      146.84      3.95 o 
   8   5   3      304.73      264.21      5.13 o 
   9   5   3        4.94        5.13      1.85 o 
  10   5   3       43.31       47.01      4.50 o 
  11   5   3       74.48       88.52      3.23 o 
  -9   6   3       96.95       92.04      6.41 o 
  -8   6   3      674.49      668.51     14.58 o 
  -7   6   3      486.91      429.34      7.33 o 
  -6   6   3     1958.01     1870.32     19.50 o 
  -5   6   3      301.46      277.79     12.83 o 
  -3   6   3       25.36       19.31      5.87 o 
  -2   6   3      659.23      670.65      8.88 o 
  -1   6   3       13.84        5.06      4.20 o 
   0   6   3      227.53      190.24      7.96 o 
   1   6   3        5.49        7.39      2.52 o 
   4   6   3      782.22      756.53     16.28 o 
   5   6   3      302.58      292.52     11.31 o 
   6   6   3     1981.55     1847.34     18.42 o 
   7   6   3      474.27      412.19      8.83 o 
   8   6   3      615.24      593.43      7.88 o 
   9   6   3       90.96       80.66      3.06 o 
  10   6   3      216.09      243.07      4.07 o 
 -10   7   3       41.42       57.40      3.55 o 
  -9   7   3       32.48       26.99      4.68 o 
  -8   7   3      117.27      109.10      4.01 o 
  -7   7   3      452.38      413.88      8.03 o 
  -6   7   3       57.37       50.07      7.49 o 
  -5   7   3       75.01       68.67     10.14 o 
  -4   7   3      219.08      218.78     10.70 o 
  -3   7   3      304.31      302.43     13.41 o 
  -2   7   3     1165.57     1232.88     57.12 o 
  -1   7   3      415.07      466.59     21.03 o 
   0   7   3      103.10      119.20      7.02 o 
   3   7   3      264.78      282.53      9.91 o 
   4   7   3      249.32      237.26      9.54 o 
   5   7   3       61.24       63.06      2.59 o 
   6   7   3       53.16       54.10      2.71 o 
   7   7   3      430.90      406.19     18.13 o 
   8   7   3      127.08      119.15      3.54 o 
   9   7   3       26.73       31.83      2.12 o 
  10   7   3       36.23       29.60      2.46 o 
  -9   8   3       34.03       29.12      3.62 o 
  -8   8   3      383.92      450.47     11.67 o 
  -7   8   3       13.06       12.31      2.56 o 
  -6   8   3      111.19      125.86      8.83 o 
  -3   8   3      605.98      569.85     16.26 o 
  -2   8   3       54.94       60.95      8.83 o 
  -1   8   3      720.87      704.61     19.28 o 
   0   8   3      210.78      192.72     10.93 o 
   3   8   3      628.00      586.63      9.54 o 
   4   8   3       18.41       21.85      1.88 o 
   5   8   3       74.52       69.73      2.95 o 
   6   8   3      109.18      113.22      5.26 o 
   7   8   3       10.91        6.28      3.28 o 
   8   8   3      407.98      422.70      8.07 o 
   9   8   3       34.39       39.91      2.68 o 
  -9   9   3       64.53       68.31      2.95 o 
  -8   9   3       29.55       23.80      4.00 o 
  -7   9   3      196.07      199.50      8.18 o 
  -6   9   3       42.70       58.77      6.19 o 
  -5   9   3      270.51      264.74     10.47 o 
  -2   9   3      234.21      239.09      4.15 o 
  -1   9   3      275.48      272.91      5.37 o 
   0   9   3       75.56       67.27      2.53 o 
   1   9   3      292.02      282.17      6.51 o 
   2   9   3      226.32      223.33      4.43 o 
   3   9   3      809.20      754.73     10.39 o 
   4   9   3      516.49      498.24      7.50 o 
   5   9   3      261.87      258.41     14.04 o 
   6   9   3       48.70       61.10      3.85 o 
   7   9   3      191.78      181.22      5.64 o 
   8   9   3       25.98       19.77      2.34 o 
  -8  10   3        2.11       -1.11      2.04 o 
  -7  10   3       19.57       15.79      3.50 o 
  -6  10   3       55.23       55.25      5.29 o 
  -5  10   3       32.09       42.30      5.33 o 
  -2  10   3      114.68      112.31      4.83 o 
  -1  10   3      252.83      250.09      4.59 o 
   0  10   3      183.09      173.08      4.03 o 
   1  10   3      252.37      244.74      4.71 o 
   2  10   3      120.66      113.30      3.51 o 
   3  10   3      119.30      117.91      4.28 o 
   4  10   3       31.85       26.90      1.89 o 
   5  10   3       30.11       35.79      3.20 o 
   6  10   3       61.30       66.88      3.66 o 
   7  10   3       17.35       11.11      2.13 o 
  -7  11   3       26.23       20.14      2.44 o 
  -6  11   3       57.61       65.61      4.27 o 
  -5  11   3      197.86      215.36      7.39 o 
  -4  11   3       50.27       46.28      3.35 o 
  -2  11   3       47.87       45.58      3.34 o 
  -1  11   3      365.98      366.98      6.66 o 
   0  11   3       83.15       81.31      3.01 o 
   2  11   3       67.37       57.09      2.68 o 
   3  11   3       85.08       78.14      2.94 o 
   4  11   3       48.13       42.97      2.23 o 
   5  11   3      207.28      223.28      5.10 o 
   6  11   3       57.32       51.12      2.55 o 
  -6  12   3       70.63       84.92      2.82 o 
  -5  12   3       71.73       88.45      3.89 o 
  -4  12   3      137.76      145.10      5.29 o 
  -3  12   3       15.63       19.63      2.74 o 
  -2  12   3       43.44       47.58      2.54 o 
  -1  12   3       39.24       43.68      3.20 o 
   0  12   3       62.24       60.30      3.85 o 
   1  12   3       54.53       60.11      3.82 o 
   2  12   3       25.82       30.03      3.71 o 
   3  12   3       16.51       21.44      1.71 o 
  -4  13   3       50.50       53.90      2.44 o 
  -3  13   3       18.63       16.58      1.59 o 
  -2  13   3       78.37       71.99      3.07 o 
  -1  13   3       12.73        8.98      2.17 o 
   0  13   3      330.98      343.78      6.03 o 
   1  13   3       17.26       17.03      2.18 o 
   2  13   3       61.84       65.87      2.69 o 
  -1  14   3       30.52       27.59      1.48 o 
   0  14   3       34.22       35.63      1.61 o 
   0   0   4     2874.07     2854.40     22.55 o 
   1   0   4    15321.95    14321.90    154.80 o 
   2   0   4     1620.89     1716.20     14.71 o 
   3   0   4     1416.53     1307.99     17.64 o 
   4   0   4      359.23      340.68      6.41 o 
   5   0   4        1.90        3.22      3.63 o 
   6   0   4     1044.65     1154.48     51.36 o 
   7   0   4       37.50       37.43      6.62 o 
   8   0   4       14.76       18.86      2.45 o 
   9   0   4       60.56       64.98      3.41 o 
  10   0   4       46.77       45.58      6.03 o 
  11   0   4        2.01        2.41      2.58 o 
 -11   1   4       54.72       54.89      2.10 o 
 -10   1   4       37.23       39.16      2.92 o 
  -9   1   4       49.81       50.06      3.49 o 
  -8   1   4       72.28       70.84      4.32 o 
  -7   1   4      986.38     1003.19     14.68 o 
  -6   1   4      279.84      326.67      7.65 o 
  -5   1   4     2132.87     2132.22     23.60 o 
  -4   1   4      154.89      173.72      6.67 o 
  -3   1   4      202.91      207.40      4.08 o 
  -2   1   4     2255.24     2319.08     41.32 o 
  -1   1   4     2194.29     2184.08     55.43 o 
   0   1   4      710.29      839.30     11.66 o 
   1   1   4     2125.97     2083.11     44.62 o 
   2   1   4     2254.46     2482.64     21.01 o 
   3   1   4      207.15      216.89      7.22 o 
   4   1   4      172.02      200.97      7.49 o 
   5   1   4     2154.99     2148.18     25.15 o 
   6   1   4      278.64      316.94     10.76 o 
   7   1   4      936.01     1036.23     20.41 o 
   8   1   4       80.57       78.55      4.90 o 
   9   1   4       40.64       50.65      4.31 o 
  10   1   4       43.78       39.07      4.08 o 
 -11   2   4       87.62       84.66      4.67 o 
 -10   2   4      123.14      114.37      4.45 o 
  -9   2   4       92.94      104.15      3.54 o 
  -8   2   4      412.89      428.16     12.13 o 
  -7   2   4       40.57       45.98      5.28 o 
  -6   2   4      873.79      884.73     19.89 o 
  -5   2   4       49.22       52.90      4.52 o 
  -4   2   4     1599.88     1646.70     19.44 o 
  -3   2   4     1379.92     1412.13     13.84 o 
  -2   2   4     2691.53     2869.52     23.90 o 
  -1   2   4     6474.18     6497.89     45.85 o 
   0   2   4       55.38       65.74      3.68 o 
   1   2   4     6378.91     6544.82     29.11 o 
   2   2   4     2462.12     2829.54     22.98 o 
   4   2   4     1490.83     1527.54     19.91 o 
   5   2   4       51.26       41.90      4.66 o 
   6   2   4      957.65      932.50     18.75 o 
   7   2   4       50.10       64.08      3.38 o 
   8   2   4      418.23      421.22      8.91 o 
   9   2   4      101.31      103.62      6.46 o 
  10   2   4      135.16      125.32      5.27 o 
  11   2   4       93.75      107.51      4.28 o 
 -11   3   4       19.50       12.62      3.02 o 
 -10   3   4       53.21       54.82      3.52 o 
  -9   3   4       44.95       54.34      2.85 o 
  -8   3   4      325.48      313.49      9.83 o 
  -7   3   4      243.29      246.45      4.13 o 
  -6   3   4      124.79      109.43      8.47 o 
  -4   3   4     1428.63     1582.77     19.06 o 
  -3   3   4     1044.61     1092.91     14.85 o 
  -2   3   4     1157.68     1319.06     22.68 o 
  -1   3   4     5515.86     5753.77     44.17 o 
   0   3   4     1649.57     1736.22     15.44 o 
   1   3   4     5560.14     5794.27     30.43 o 
   2   3   4     1250.70     1429.89     16.99 o 
   3   3   4     1141.30     1121.35     16.15 o 
   4   3   4     1500.97     1579.52     20.75 o 
   5   3   4      468.00      469.69     12.58 o 
   6   3   4      124.70      116.41      7.77 o 
   7   3   4      245.79      255.67      7.94 o 
   8   3   4      301.02      277.41      5.12 o 
   9   3   4       47.23       50.74      3.53 o 
  10   3   4       41.39       56.94      4.26 o 
  11   3   4       13.50       12.54      2.32 o 
 -11   4   4        6.45        3.13      2.15 o 
 -10   4   4       16.33       20.73      3.18 o 
  -9   4   4        7.58       11.16      2.35 o 
  -8   4   4      175.63      175.54      4.17 o 
  -7   4   4       28.12       27.66      2.32 o 
  -6   4   4       75.62       69.90      7.37 o 
  -3   4   4      178.77      179.99      9.93 o 
  -2   4   4      745.11      699.84     17.00 o 
  -1   4   4      352.33      392.43     12.41 o 
   0   4   4     4901.47     5111.53     26.37 o 
   1   4   4      336.76      373.39      8.26 o 
   2   4   4      794.88      812.06     13.31 o 
   3   4   4      172.21      173.46      7.09 o 
   4   4   4      242.36      246.55      8.76 o 
   5   4   4       76.59       72.95      5.83 o 
   6   4   4       42.69       63.43      6.16 o 
   7   4   4       37.63       37.72      2.42 o 
   8   4   4      185.53      175.03      4.17 o 
   9   4   4        5.21        3.29      2.36 o 
  10   4   4       12.92       14.39      3.03 o 
  11   4   4        6.84        6.31      1.85 o 
  -9   5   4      114.90      121.93      4.05 o 
  -8   5   4       91.27       83.49      4.11 o 
  -7   5   4      356.96      344.54      5.71 o 
  -6   5   4      926.58      862.39     13.59 o 
  -3   5   4      503.88      639.72     17.31 o 
  -2   5   4      420.29      436.72     13.69 o 
  -1   5   4      727.56      758.84     17.06 o 
   0   5   4     1366.77     1569.15     23.34 o 
   1   5   4      774.89      824.68     12.47 o 
   2   5   4      430.54      481.11     10.74 o 
   3   5   4      611.76      608.50     13.19 o 
   4   5   4      200.23      190.96      8.46 o 
   5   5   4      640.05      604.69     15.27 o 
   6   5   4      930.63      938.01     10.46 o 
   7   5   4      321.83      324.22      7.08 o 
   8   5   4       88.37       83.93      3.09 o 
   9   5   4      116.36      112.00      4.99 o 
  10   5   4       13.14       14.70      1.85 o 
  -9   6   4        6.75        4.39      3.35 o 
  -8   6   4        2.23       -0.16      2.66 o 
  -7   6   4      205.08      181.15      7.00 o 
  -6   6   4      270.71      265.78      6.35 o 
  -5   6   4       95.01      105.80      6.25 o 
  -3   6   4      154.87      160.16     10.11 o 
  -2   6   4      468.35      458.88     10.29 o 
  -1   6   4     1395.94     1345.58     23.33 o 
   0   6   4      323.37      371.67     11.65 o 
   1   6   4     1437.43     1442.61     22.30 o 
   2   6   4      424.71      444.54     11.09 o 
   3   6   4      149.32      158.03      7.36 o 
   4   6   4      217.66      209.29      8.80 o 
   5   6   4       80.09      100.46      7.54 o 
   6   6   4      288.13      278.42      7.15 o 
   7   6   4      189.95      173.14      6.05 o 
   8   6   4        3.06        1.77      1.91 o 
   9   6   4        7.80        9.23      2.37 o 
  10   6   4       23.36       27.10      1.73 o 
  -9   7   4       86.13       84.65      4.48 o 
  -8   7   4       83.67       73.60      5.57 o 
  -7   7   4      159.19      153.53      8.11 o 
  -2   7   4      277.19      280.08      8.99 o 
  -1   7   4      399.88      425.67     10.11 o 
   0   7   4     1729.92     1905.99     26.67 o 
   1   7   4      420.20      460.14     13.01 o 
   3   7   4      552.19      549.91     13.61 o 
   4   7   4      394.50      375.24      6.42 o 
   5   7   4      725.45      717.60      7.67 o 
   6   7   4      223.87      238.15      7.86 o 
   7   7   4      170.89      156.50      5.73 o 
   8   7   4       88.87       80.24      4.01 o 
   9   7   4       75.69       89.52      3.64 o 
  10   7   4        8.16        5.54      1.83 o 
  -9   8   4       28.29       25.27      2.63 o 
  -8   8   4      423.39      461.13     10.06 o 
  -7   8   4        8.39        8.26      2.47 o 
  -3   8   4      316.85      287.73      5.96 o 
  -2   8   4      186.87      185.39      4.58 o 
  -1   8   4      876.33      796.18     20.69 o 
   0   8   4      121.06       91.20      8.66 o 
   2   8   4      186.03      179.87      3.87 o 
   3   8   4      296.38      274.67      6.35 o 
   4   8   4      527.02      498.52     14.15 o 
   5   8   4      198.74      201.90      4.36 o 
   6   8   4      442.32      505.52      6.51 o 
   7   8   4        7.06        3.04      2.73 o 
   8   8   4      415.47      444.99      7.11 o 
  -8   9   4        0.68       -2.68      2.80 o 
  -7   9   4       16.85       14.73      2.17 o 
  -6   9   4      230.98      222.43      8.99 o 
  -5   9   4      129.74      112.42      7.17 o 
  -3   9   4      397.50      372.52      6.87 o 
  -2   9   4      589.56      592.39     16.06 o 
  -1   9   4       60.06       53.50      1.94 o 
   0   9   4      956.47      954.96     26.52 o 
   1   9   4       64.13       55.44      2.48 o 
   2   9   4      608.68      585.57      7.04 o 
   3   9   4      414.21      371.18      5.74 o 
   4   9   4      150.97      146.82      3.80 o 
   5   9   4      133.32      127.37      5.16 o 
   6   9   4      228.23      224.80      5.94 o 
   8   9   4        1.47        4.57      1.79 o 
   9   9   4       12.62       15.16      1.65 o 
  -8  10   4       89.49      111.08      2.99 o 
  -7  10   4       12.31        9.00      2.71 o 
  -6  10   4      400.51      452.35     10.21 o 
  -5  10   4        5.38        3.90      3.81 o 
  -3  10   4       78.26       73.72      3.62 o 
  -1  10   4      760.20      765.70      7.76 o 
   0  10   4      641.99      612.15     11.33 o 
   1  10   4      734.73      690.42      7.71 o 
   2  10   4      350.84      331.56      5.52 o 
   3  10   4       74.21       67.64      2.87 o 
   4  10   4       74.65       80.99      2.99 o 
   5  10   4        9.95       11.38      2.46 o 
  -7  11   4       31.38       34.67      2.12 o 
  -6  11   4       61.85       60.48      3.64 o 
  -5  11   4      151.55      180.16      6.42 o 
  -4  11   4       61.26       59.63      4.75 o 
  -2  11   4      405.78      415.64      7.87 o 
  -1  11   4       92.19      105.24      3.06 o 
   0  11   4       29.08       29.84      4.51 o 
   1  11   4      109.18      112.95      3.34 o 
   2  11   4      413.19      403.25      8.22 o 
   3  11   4       72.20       75.91      2.90 o 
   4  11   4       67.17       70.45      3.88 o 
  -5  12   4        0.14        1.36      1.98 o 
  -4  12   4      155.45      165.43      7.49 o 
  -3  12   4        2.81        2.43      1.97 o 
   0  12   4      156.88      160.03      5.87 o 
   1  12   4       35.92       35.09      2.08 o 
   2  12   4      367.41      367.92      7.01 o 
   3  12   4        2.54        0.85      2.22 o 
  -4  13   4       42.52       39.28      1.96 o 
  -3  13   4       99.95      103.59      5.06 o 
  -2  13   4        4.95        4.75      1.66 o 
  -1  13   4      127.79      128.24      3.81 o 
   0  13   4      172.88      177.13      4.31 o 
   1  13   4      132.05      142.35      3.85 o 
   2  13   4        4.22        4.29      1.59 o 
   1   0   5      287.75      327.20      7.71 o 
   2   0   5      477.11      571.20      6.32 o 
   3   0   5     1295.76     1369.83     26.17 o 
   4   0   5      138.86      147.60      5.00 o 
   5   0   5        2.51        3.16      3.94 o 
   6   0   5     1423.85     1419.06     22.41 o 
   7   0   5      393.89      426.37     13.58 o 
   8   0   5     1057.06     1038.60     14.07 o 
   9   0   5      239.10      266.36      7.06 o 
  10   0   5      260.16      269.34      7.70 o 
  11   0   5      104.32      110.77      4.46 o 
 -11   1   5       39.16       40.95      3.37 o 
  -9   1   5      252.76      280.66      6.57 o 
  -8   1   5      147.12      154.09      6.34 o 
  -7   1   5      774.29      737.49      8.63 o 
  -6   1   5      247.69      237.76      9.33 o 
  -5   1   5      345.49      340.51     10.46 o 
  -4   1   5     1324.46     1387.32     19.39 o 
  -3   1   5      420.80      404.73      8.76 o 
  -2   1   5     1391.77     1479.05     14.78 o 
  -1   1   5      434.20      400.24      6.36 o 
   0   1   5       29.20       51.83      8.91 o 
   2   1   5     1315.09     1425.56     12.23 o 
   3   1   5      577.59      577.18     10.62 o 
   4   1   5     1310.87     1384.34     29.02 o 
   5   1   5      398.37      377.01     11.25 o 
   6   1   5      235.96      222.73      9.92 o 
   7   1   5      788.45      768.21     17.81 o 
   8   1   5      150.26      140.73      5.98 o 
   9   1   5      257.07      263.33      7.38 o 
  10   1   5      237.46      224.08      6.74 o 
  11   1   5       42.97       44.84      3.20 o 
 -11   2   5       47.18       44.32      3.58 o 
 -10   2   5       64.89       69.88      3.52 o 
  -9   2   5        5.02        7.16      2.79 o 
  -8   2   5      123.22       94.15      5.99 o 
  -7   2   5       23.55       24.00      2.00 o 
  -6   2   5       27.54       27.08      6.38 o 
  -5   2   5     1012.31     1042.64     17.89 o 
  -4   2   5      298.30      334.94      8.08 o 
  -3   2   5     1311.54     1351.82     15.19 o 
  -2   2   5      603.65      633.03     10.45 o 
  -1   2   5      971.81      921.55     19.51 o 
   0   2   5     1087.89     1166.55     14.92 o 
   1   2   5     1016.04      933.07      8.66 o 
   2   2   5      564.84      592.03     11.67 o 
   5   2   5     1085.00     1072.45     19.21 o 
   6   2   5       26.63       26.22      4.92 o 
   7   2   5       36.04       36.00      7.07 o 
   8   2   5      122.08      100.74      5.26 o 
   9   2   5       10.12       12.49      2.04 o 
  10   2   5       65.61       78.85      4.26 o 
  11   2   5       38.68       47.32      2.87 o 
 -11   3   5       79.49       86.30      4.29 o 
  -9   3   5      222.22      222.23      5.83 o 
  -8   3   5      474.12      459.71     17.37 o 
  -7   3   5      360.43      357.56      6.82 o 
  -5   3   5      335.55      325.99      9.75 o 
  -4   3   5      470.05      469.64      9.61 o 
  -3   3   5      353.06      421.55      8.92 o 
  -2   3   5     1986.77     2140.50     32.74 o 
  -1   3   5     1795.06     1834.23     27.98 o 
   0   3   5       48.69       54.88      3.83 o 
   1   3   5     1933.41     1963.89     19.42 o 
   2   3   5     1933.39     2242.16     23.14 o 
   4   3   5      469.20      484.49     12.39 o 
   5   3   5      309.10      275.43     10.22 o 
   6   3   5      679.17      652.29     16.25 o 
   7   3   5      340.25      339.15      7.34 o 
   8   3   5      469.90      446.48     14.97 o 
   9   3   5      255.74      229.35      4.75 o 
  10   3   5        8.35       10.56      2.08 o 
  11   3   5       88.35      101.67      3.24 o 
 -11   4   5        9.28       11.13      1.94 o 
  -9   4   5        1.33        4.15      1.79 o 
  -8   4   5      337.37      344.26      6.01 o 
  -7   4   5      343.98      374.50     11.03 o 
  -6   4   5      866.70      902.59     14.51 o 
  -4   4   5       18.57       29.93      9.01 o 
  -3   4   5      267.82      258.53     13.47 o 
  -2   4   5        5.36        9.37      6.17 o 
  -1   4   5      927.05      865.74     19.65 o 
   0   4   5      204.75      228.61      6.62 o 
   1   4   5      917.62      849.06     13.07 o 
   2   4   5        2.35        7.79      3.19 o 
   3   4   5      237.22      229.71      8.52 o 
   4   4   5       24.23       30.58      4.13 o 
   5   4   5      391.11      363.41     12.14 o 
   6   4   5      899.12      924.75     19.75 o 
   7   4   5      364.04      399.85     14.78 o 
   8   4   5      359.59      352.85      5.31 o 
   9   4   5        2.41        1.18      1.70 o 
  10   4   5      132.53      150.57      3.35 o 
  -9   5   5       58.11       70.19      3.24 o 
  -8   5   5       64.52       61.80      3.97 o 
  -7   5   5       80.90       81.81      5.84 o 
  -6   5   5       43.75       44.92      3.19 o 
  -3   5   5      305.64      324.87     14.90 o 
  -2   5   5      667.50      659.46     19.02 o 
  -1   5   5      728.14      808.01     19.47 o 
   0   5   5       36.51       52.03      5.39 o 
   1   5   5      677.56      745.03     12.58 o 
   2   5   5      694.88      795.44     14.62 o 
   3   5   5      268.84      280.77      9.62 o 
   4   5   5      379.52      338.36     11.02 o 
   5   5   5      105.11       94.09      6.52 o 
   7   5   5       78.19       75.50      4.06 o 
   8   5   5       63.29       66.74      7.96 o 
  10   5   5       22.78       22.90      1.65 o 
  -9   6   5       30.84       31.74      2.94 o 
  -8   6   5      109.35      104.99      6.48 o 
  -7   6   5      450.89      451.26     17.15 o 
  -6   6   5      187.02      212.94      7.97 o 
  -5   6   5      222.87      218.70      4.41 o 
  -3   6   5       32.16       11.14      8.98 o 
  -2   6   5      103.80       96.91      8.86 o 
  -1   6   5       34.62       33.01      6.64 o 
   0   6   5       28.78       19.73      6.01 o 
   1   6   5       13.40       15.82      6.08 o 
   2   6   5       85.90       82.32      5.42 o 
   3   6   5       25.29       17.24      5.55 o 
   4   6   5      398.45      400.22     12.23 o 
   5   6   5      226.62      212.99      5.00 o 
   7   6   5      418.03      436.02      8.26 o 
   8   6   5       78.59       95.25      4.25 o 
  10   6   5      109.02      134.74      3.81 o 
  -9   7   5       47.31       45.26      2.80 o 
  -8   7   5       91.24       79.39      4.59 o 
  -7   7   5       93.20       78.17      5.59 o 
  -6   7   5       73.49       79.91      5.87 o 
  -5   7   5      344.10      332.09      6.48 o 
  -4   7   5      178.16      163.00      4.73 o 
  -3   7   5      267.01      289.33     13.91 o 
  -2   7   5      823.65      864.93     18.88 o 
  -1   7   5      291.18      287.70     12.72 o 
   0   7   5      709.91      778.61     18.65 o 
   1   7   5      311.42      312.02     11.59 o 
   4   7   5      161.50      159.15      3.46 o 
   5   7   5      326.28      318.33      7.53 o 
   7   7   5       80.21       85.53      4.06 o 
   8   7   5       93.56       91.79      3.70 o 
  -9   8   5      111.03       90.00      2.51 o 
  -8   8   5      372.82      386.24     26.90 o 
  -7   8   5       79.14       73.22      6.42 o 
  -6   8   5       38.67       42.09      4.92 o 
  -5   8   5       82.63       72.27      5.62 o 
  -4   8   5       58.57       60.97      3.30 o 
  -3   8   5       53.19       51.86      3.07 o 
  -2   8   5        9.74       17.30      4.98 o 
  -1   8   5        6.14        6.05      2.20 o 
   0   8   5      104.13      102.42      2.47 o 
   1   8   5        3.84        6.53      1.40 o 
   2   8   5       22.46       19.64      1.87 o 
   3   8   5       46.15       43.35      2.60 o 
   4   8   5       41.74       47.11      3.51 o 
   5   8   5       72.25       59.41      3.83 o 
   6   8   5       34.45       47.17      3.30 o 
   9   8   5      109.98       92.92      3.15 o 
  -8   9   5        7.82        4.26      1.89 o 
  -7   9   5      341.92      332.77      5.16 o 
  -6   9   5       33.75       28.96      2.59 o 
  -5   9   5      479.22      451.54     11.28 o 
  -4   9   5      205.31      190.44      5.00 o 
  -3   9   5      315.81      318.40      6.63 o 
  -2   9   5       43.28       42.37      2.20 o 
  -1   9   5       63.88       64.83      2.25 o 
   0   9   5        2.16        3.06      2.37 o 
   1   9   5       33.51       33.94      2.28 o 
   2   9   5       44.24       38.85      2.44 o 
   3   9   5      322.07      314.62      5.38 o 
   4   9   5      186.73      161.83      5.86 o 
   5   9   5      476.36      482.78      9.27 o 
  -7  10   5        0.71       -1.17      1.96 o 
  -6  10   5       22.64       23.14      1.91 o 
  -5  10   5        4.40        8.08      3.29 o 
  -2  10   5      106.25      107.69      3.09 o 
  -1  10   5      120.50      108.66      5.47 o 
   0  10   5        6.19        5.50      1.63 o 
   1  10   5      130.45      115.93      3.48 o 
   2  10   5      109.39       95.34      3.30 o 
   3  10   5      228.36      223.80      6.59 o 
   4  10   5        1.02        2.53      2.41 o 
   5  10   5        7.68       12.04      2.65 o 
   8  10   5       23.43       28.01      1.63 o 
  -6  11   5       45.86       45.60      2.75 o 
  -5  11   5       70.17       60.29      3.73 o 
  -4  11   5      212.59      200.49      6.38 o 
  -1  11   5       66.05       58.60      3.22 o 
   0  11   5      287.30      279.21      4.76 o 
   1  11   5       60.74       53.97      2.58 o 
   2  11   5       30.75       31.60      3.15 o 
   3  11   5       23.79       19.25      2.84 o 
   4  11   5      205.83      196.16      5.62 o 
  -5  12   5       88.19       96.97      2.92 o 
  -4  12   5       20.61       20.35      2.89 o 
  -3  12   5       26.13       29.07      1.86 o 
  -1  12   5      151.09      165.79      3.94 o 
   0  12   5      153.08      147.47      4.18 o 
   1  12   5      139.22      149.30      4.44 o 
   2  12   5       36.75       35.11      2.76 o 
   3  12   5       18.51       27.91      2.16 o 
  -3  13   5        7.92        6.75      1.44 o 
  -2  13   5      103.32      102.86      2.21 o 
  -1  13   5       98.88      102.26      3.24 o 
   0  13   5      168.56      164.65      3.94 o 
   1  13   5       92.85      101.47      3.03 o 
   2  13   5       93.42       95.32      2.45 o 
   0   0   6       47.74       42.42      5.25 o 
   1   0   6     4328.23     4353.71     24.54 o 
   2   0   6      119.71      112.11      4.75 o 
   3   0   6     1232.11     1251.40     14.25 o 
   4   0   6       61.56       56.91      3.71 o 
   5   0   6      536.09      504.90     13.79 o 
   6   0   6      505.63      537.44     14.86 o 
   7   0   6      221.45      215.01      4.39 o 
   8   0   6       15.78       12.98      3.02 o 
   9   0   6        0.69        2.87      2.65 o 
  10   0   6       30.62       37.52      3.55 o 
  11   0   6       12.98       12.90      1.96 o 
 -11   1   6       21.91       22.55      2.43 o 
  -9   1   6       48.57       51.97      3.40 o 
  -8   1   6      102.32       98.05      3.79 o 
  -7   1   6      235.72      232.24      5.17 o 
  -6   1   6      540.27      500.41     14.09 o 
  -5   1   6     1114.38     1131.89     20.06 o 
  -4   1   6      732.26      774.10     15.85 o 
  -3   1   6      470.62      459.98      6.58 o 
  -2   1   6      217.11      231.85      5.20 o 
  -1   1   6       39.28       46.70      2.60 o 
   0   1   6     2909.54     3147.80     49.41 o 
   1   1   6       16.16       22.77      2.96 o 
   2   1   6      240.06      240.95      9.57 o 
   3   1   6      496.13      477.59      9.16 o 
   4   1   6      789.59      798.51     18.07 o 
   5   1   6     1142.23     1156.52     20.52 o 
   6   1   6      564.91      541.56     15.02 o 
   7   1   6      257.89      234.99      7.41 o 
   8   1   6      106.45       96.14      4.99 o 
   9   1   6       37.05       42.41      3.45 o 
  10   1   6        3.75        4.59      1.79 o 
  11   1   6       25.75       30.67      2.22 o 
 -11   2   6       23.98       25.18      2.47 o 
  -8   2   6      410.60      414.68     11.48 o 
  -7   2   6      913.73      928.97     13.08 o 
  -6   2   6      123.25      149.01      7.97 o 
  -5   2   6      518.06      443.81     12.47 o 
  -4   2   6      349.96      366.90      9.29 o 
  -3   2   6      671.53      606.11     14.34 o 
  -2   2   6       56.64       45.96      4.50 o 
  -1   2   6     2109.13     2132.11     31.63 o 
   0   2   6      304.43      306.45      8.67 o 
   1   2   6     1988.13     1962.44     21.63 o 
   2   2   6       61.15       54.36      4.53 o 
   3   2   6      656.64      605.50     13.73 o 
   4   2   6      322.33      335.96     10.78 o 
   5   2   6      604.19      539.81     14.47 o 
   6   2   6      152.05      157.78      8.91 o 
   8   2   6      414.35      414.14      9.64 o 
   9   2   6      294.34      290.37      6.89 o 
  10   2   6      138.37      161.07     11.99 o 
  11   2   6       15.95       12.85      1.57 o 
 -11   3   6       22.36       28.21      2.18 o 
  -8   3   6      206.37      216.90      8.42 o 
  -7   3   6      201.78      197.19      4.64 o 
  -6   3   6      105.60      102.42      3.31 o 
  -5   3   6      201.87      194.89      8.20 o 
  -4   3   6      196.33      209.17     11.67 o 
  -3   3   6      352.43      272.70     15.72 o 
  -2   3   6      191.08      174.28     10.98 o 
  -1   3   6     1559.13     1351.49     26.02 o 
   0   3   6      193.57      261.99      7.92 o 
   1   3   6     1650.93     1476.22     18.58 o 
   2   3   6      185.06      183.96      7.62 o 
   3   3   6      403.98      382.55     11.06 o 
   4   3   6      195.95      197.94      8.87 o 
   5   3   6      208.11      202.44      9.37 o 
   6   3   6      114.47      100.16      7.51 o 
   8   3   6      208.16      212.98      5.97 o 
   9   3   6      117.87      129.74      3.44 o 
  10   3   6       67.37       76.06      2.44 o 
  -9   4   6       38.58       33.34      4.92 o 
  -8   4   6       29.28       24.66      4.61 o 
  -7   4   6      269.08      270.44      4.51 o 
  -6   4   6       66.07       79.72      3.74 o 
  -4   4   6      490.36      446.45     20.73 o 
  -3   4   6      571.40      514.37     20.58 o 
  -2   4   6      453.58      436.78     17.38 o 
  -1   4   6       41.98       34.45      5.83 o 
   0   4   6     1446.44     1486.91     17.87 o 
   1   4   6       34.30       29.55      3.36 o 
   2   4   6      458.09      506.83     12.15 o 
   3   4   6      625.80      635.32     14.47 o 
   4   4   6      498.17      518.96     13.96 o 
   5   4   6      937.30      868.42     18.65 o 
   8   4   6       42.32       45.77      3.22 o 
   9   4   6       26.78       29.06      1.98 o 
  10   4   6        2.72        2.86      1.35 o 
  -9   5   6       23.81       21.96      4.49 o 
  -8   5   6      117.92       92.88      7.19 o 
  -7   5   6      188.75      192.70     11.22 o 
  -6   5   6      835.65      809.30     10.71 o 
  -5   5   6      269.56      248.39      6.10 o 
  -4   5   6      108.88       92.60     12.38 o 
  -3   5   6     1023.89     1033.08     27.94 o 
  -2   5   6       48.95       42.98      6.54 o 
  -1   5   6     1906.79     1826.70     31.13 o 
   0   5   6      109.10      109.91      8.59 o 
   1   5   6     1894.15     1886.71     21.49 o 
   2   5   6       60.18       56.21      5.15 o 
   3   5   6     1041.78     1091.58     19.23 o 
   4   5   6       99.92      100.89      7.18 o 
   5   5   6      228.21      212.53     10.00 o 
   9   5   6       21.00       12.99      2.60 o 
  10   5   6       41.86       41.21      2.53 o 
  -8   6   6       14.62       14.70      2.18 o 
  -7   6   6       22.99       16.96      3.08 o 
  -6   6   6       32.37       29.91      5.22 o 
  -5   6   6      128.31      121.07      3.57 o 
  -4   6   6       23.93       25.44      2.57 o 
  -3   6   6      388.76      384.55     17.39 o 
  -2   6   6      513.80      563.53     19.50 o 
  -1   6   6      847.85      783.57     21.10 o 
   0   6   6      102.50      121.26      8.69 o 
   1   6   6      760.54      718.39     18.27 o 
   3   6   6      350.21      333.89     11.23 o 
   4   6   6       19.98       22.48      2.89 o 
   5   6   6      124.33      110.60      4.54 o 
   9   6   6       20.22       17.70      2.46 o 
  10   6   6       34.27       35.68      1.92 o 
  -8   7   6      197.30      187.23      4.81 o 
  -7   7   6      159.28      135.46      4.30 o 
  -6   7   6      229.46      230.28      4.37 o 
  -5   7   6      430.71      387.91      5.81 o 
  -4   7   6      309.64      281.19      6.45 o 
  -3   7   6      264.81      254.15      5.59 o 
  -2   7   6       60.69       55.76      3.12 o 
  -1   7   6        8.12        8.13      9.97 o 
   0   7   6       22.57       15.11      7.13 o 
   1   7   6        6.12        9.86      8.15 o 
   2   7   6       41.99       39.33      1.75 o 
   3   7   6      267.67      243.63      6.60 o 
   4   7   6      295.52      292.68      7.36 o 
   9   7   6       20.27       21.66      2.18 o 
  -8   8   6       24.57       18.60      1.56 o 
  -7   8   6       88.84      102.63      3.30 o 
  -6   8   6       52.68       47.97      4.11 o 
  -5   8   6      106.71      114.18      3.34 o 
  -4   8   6       22.33       15.37      2.39 o 
  -3   8   6      216.69      196.83      5.48 o 
  -2   8   6      250.71      242.85      4.27 o 
  -1   8   6      962.25      882.46     19.45 o 
   0   8   6       63.08       54.60      2.11 o 
   1   8   6      947.66      833.79     17.65 o 
   2   8   6      240.71      236.56      6.73 o 
   3   8   6      199.30      189.15      6.13 o 
   4   8   6       18.71       16.43      2.77 o 
   6   8   6       44.19       43.66      3.15 o 
   9   8   6       15.21       14.22      1.58 o 
  -7   9   6       64.50       65.94      2.36 o 
  -6   9   6       56.46       53.58      2.72 o 
  -5   9   6       70.72       71.27      3.91 o 
  -4   9   6      227.89      226.57      5.52 o 
  -3   9   6      216.11      194.61      5.44 o 
  -2   9   6      263.46      246.27      8.18 o 
  -1   9   6      179.39      164.03      3.80 o 
   0   9   6       28.88       23.93      2.56 o 
   1   9   6      170.37      157.72      5.55 o 
   3   9   6      230.32      203.91      6.38 o 
   4   9   6      204.87      213.01      6.58 o 
   8   9   6        7.09        2.05      1.42 o 
  -7  10   6       70.74       65.46      2.27 o 
  -6  10   6      133.97      155.35      4.29 o 
  -5  10   6      139.08      156.70      5.67 o 
  -4  10   6       20.38       16.01      3.20 o 
  -3  10   6       88.99       81.64      3.61 o 
  -2  10   6      107.59      114.17      4.22 o 
  -1  10   6      254.81      243.03      6.23 o 
   0  10   6      306.92      281.06      6.87 o 
   1  10   6      247.00      223.88      6.40 o 
   2  10   6      107.95       99.11      4.68 o 
   3  10   6       67.40       67.60      4.13 o 
   4  10   6       18.17       21.37      2.94 o 
   5  10   6      133.40      146.30      4.85 o 
  -6  11   6       44.04       37.95      1.80 o 
  -5  11   6      108.67      111.68      2.51 o 
  -4  11   6       89.55       70.85      3.77 o 
  -1  11   6       53.30       53.17      3.16 o 
   0  11   6        7.41        7.66      2.09 o 
   1  11   6       77.39       81.20      3.96 o 
   2  11   6       99.79       94.25      4.22 o 
   3  11   6       75.82       83.37      4.03 o 
   4  11   6       92.70       85.60      3.81 o 
  -4  12   6      257.46      298.55      4.86 o 
  -3  12   6      156.63      162.85      2.95 o 
  -1  12   6       92.81      101.69      3.09 o 
   0  12   6      261.70      260.62      5.18 o 
   1  12   6       92.07       99.19      3.62 o 
   2  12   6      112.00      124.92      3.96 o 
  -2  13   6       77.23       72.49      3.28 o 
  -1  13   6      178.46      189.58      3.72 o 
   0  13   6        8.84       10.22      1.59 o 
   1  13   6      175.40      198.36      3.51 o 
   1   0   7      405.26      429.95      6.39 o 
   2   0   7      101.35      151.24      4.67 o 
   3   0   7      242.20      279.68      7.74 o 
   4   0   7       21.78       25.54      3.81 o 
   5   0   7     1031.00      969.89     19.92 o 
   6   0   7       34.51       26.78      2.25 o 
   7   0   7     1059.13     1033.20     10.18 o 
   8   0   7       11.97       14.39      2.96 o 
   9   0   7      133.30      138.05      4.99 o 
  10   0   7      100.77      120.29      5.23 o 
  11   0   7       71.84       69.01      2.23 o 
 -11   1   7       19.20       22.81      1.60 o 
  -9   1   7       76.45       82.13      3.85 o 
  -8   1   7       56.37       52.27      2.88 o 
  -7   1   7      394.16      381.58      8.24 o 
  -6   1   7      122.43      110.18      6.28 o 
  -5   1   7      837.67      774.03     17.72 o 
  -4   1   7      267.73      220.90      9.59 o 
  -3   1   7     1114.21     1160.55     21.50 o 
  -2   1   7      433.22      429.74      7.44 o 
  -1   1   7      421.74      367.94     13.68 o 
   0   1   7      469.49      473.06     12.19 o 
   1   1   7      345.86      271.58      5.69 o 
   2   1   7      461.64      432.14     12.69 o 
   3   1   7     1169.11     1148.88     13.31 o 
   4   1   7      225.05      196.42     11.89 o 
   5   1   7      767.53      744.08     17.40 o 
   6   1   7      105.80       94.06      3.75 o 
   9   1   7       69.15       80.45      4.19 o 
  10   1   7       66.49       71.76      2.37 o 
 -11   2   7       17.81       16.07      1.52 o 
  -8   2   7      123.45      125.49      4.00 o 
  -7   2   7      693.19      626.66     11.99 o 
  -6   2   7       60.89       65.37      3.87 o 
  -5   2   7      404.04      373.32     12.31 o 
  -4   2   7       31.48       28.42      5.40 o 
  -3   2   7      123.36      136.19      6.08 o 
  -2   2   7     1210.12     1407.79     24.52 o 
  -1   2   7       96.01      106.06      8.17 o 
   0   2   7       21.48       15.03      3.59 o 
   1   2   7       71.31       76.70      5.53 o 
   2   2   7     1268.60     1401.39     21.14 o 
   3   2   7      109.59      130.86      7.34 o 
   4   2   7       37.14       43.72      3.80 o 
   5   2   7      421.99      418.88     13.34 o 
   6   2   7       56.33       66.09      6.76 o 
   7   2   7      728.48      647.78     11.79 o 
   8   2   7      118.28      117.12      5.28 o 
   9   2   7      204.89      202.60      4.27 o 
  10   2   7       31.09       33.11      2.91 o 
  -9   3   7       31.21       34.14      2.46 o 
  -8   3   7      433.98      434.17     30.30 o 
  -7   3   7       10.42        6.25      2.07 o 
  -6   3   7     1061.18     1023.43     13.04 o 
  -4   3   7      202.18      203.37     18.63 o 
  -3   3   7      447.01      528.19     15.79 o 
  -2   3   7      232.75      204.72     12.89 o 
  -1   3   7      291.19      300.71     13.37 o 
   0   3   7      427.82      428.14     10.87 o 
   1   3   7      284.99      318.46      9.70 o 
   2   3   7      266.93      266.50      9.48 o 
   3   3   7      444.31      502.42     13.64 o 
   4   3   7      247.88      244.29      9.91 o 
   5   3   7      317.88      352.02     12.41 o 
   8   3   7      434.52      427.85     33.05 o 
   9   3   7       32.61       32.64      3.22 o 
  10   3   7        1.96        0.99      1.22 o 
  -8   4   7        6.21        4.82      1.87 o 
  -7   4   7      216.53      219.14     10.99 o 
  -6   4   7       18.39       16.67      2.55 o 
  -5   4   7      206.95      205.86      5.99 o 
  -4   4   7      146.24      124.18     12.97 o 
  -3   4   7      455.48      419.04     20.13 o 
  -2   4   7      149.07      128.26     11.26 o 
  -1   4   7      115.72       99.73      8.64 o 
   0   4   7      479.47      498.92      9.27 o 
   1   4   7       84.92       67.81      5.10 o 
   2   4   7      132.47      135.91      7.20 o 
   3   4   7      374.12      362.59     11.85 o 
   4   4   7      149.31      147.15      8.02 o 
   5   4   7      204.36      198.29      9.66 o 
   8   4   7        3.50        2.69      2.51 o 
   9   4   7      195.48      179.69      5.32 o 
  10   4   7      140.17      142.39      3.72 o 
  -8   5   7       82.53       76.35      5.89 o 
  -7   5   7       17.28       18.47      3.50 o 
  -6   5   7      136.72      138.27      4.88 o 
  -5   5   7       52.84       50.35      3.40 o 
  -4   5   7      470.30      452.56     12.33 o 
  -3   5   7      311.31      294.12     17.35 o 
  -2   5   7       15.56       10.50      9.47 o 
  -1   5   7      219.17      190.80     10.92 o 
   0   5   7        0.29        2.56      7.12 o 
   1   5   7      186.57      190.84      7.57 o 
   2   5   7       21.44       23.99      5.50 o 
   3   5   7      298.56      273.13     10.51 o 
   4   5   7      465.26      443.89     13.46 o 
   8   5   7       78.11       63.59      3.88 o 
   9   5   7        9.22        7.64      2.22 o 
  10   5   7       36.32       35.60      1.92 o 
  -8   6   7       29.38       24.76      3.82 o 
  -7   6   7      323.36      372.44      5.78 o 
  -6   6   7        7.95        6.22      2.34 o 
  -5   6   7      827.16      789.08     10.87 o 
  -4   6   7       54.56       62.13      3.57 o 
  -3   6   7      183.36      176.24      6.92 o 
  -2   6   7       77.82       63.06     10.71 o 
  -1   6   7      269.22      241.76     13.51 o 
   0   6   7      244.03      257.34     11.84 o 
   1   6   7      260.20      241.90     11.30 o 
   3   6   7      206.24      196.17      5.82 o 
   4   6   7       56.33       62.37      3.49 o 
   5   6   7      835.96      877.68     12.21 o 
   9   6   7      122.52      125.32      3.87 o 
  -8   7   7       69.92       59.31      3.88 o 
  -7   7   7       71.67       79.65      5.26 o 
  -6   7   7       64.87       50.33      3.03 o 
  -5   7   7      306.47      318.41      6.78 o 
  -4   7   7      185.13      165.12      5.23 o 
  -3   7   7      463.52      484.54     15.42 o 
  -2   7   7      321.67      309.50      6.32 o 
  -1   7   7     1009.65      990.71     28.35 o 
   0   7   7      841.65      767.52      9.25 o 
   1   7   7      916.16      920.96     18.38 o 
   2   7   7      336.15      318.30      8.71 o 
   4   7   7      181.16      172.94      5.98 o 
   5   7   7      318.33      350.17      8.08 o 
   8   7   7       62.00       46.79      3.03 o 
   9   7   7       52.10       50.29      2.33 o 
  -8   8   7       31.70       35.93      2.55 o 
  -7   8   7      346.02      361.54      8.08 o 
  -6   8   7       35.28       33.21      1.82 o 
  -5   8   7       58.31       62.13      3.25 o 
  -4   8   7      411.93      387.84      7.43 o 
  -3   8   7        5.11        7.90      3.24 o 
  -2   8   7      265.73      248.34      4.45 o 
  -1   8   7       96.11       90.40      2.99 o 
   0   8   7      704.35      663.79      7.37 o 
   1   8   7       94.15       92.43      6.84 o 
   2   8   7      276.05      258.45      7.05 o 
   3   8   7        3.98        3.59      2.33 o 
   4   8   7      398.07      405.81      8.89 o 
   5   8   7       43.30       53.22      3.66 o 
   8   8   7       33.23       32.67      2.39 o 
  -7   9   7      163.40      178.37      4.63 o 
  -6   9   7      170.88      150.95      3.27 o 
  -5   9   7      262.01      255.91      6.83 o 
  -4   9   7       54.74       46.16      2.27 o 
  -3   9   7      283.35      283.38      6.46 o 
  -2   9   7      258.66      236.57      5.80 o 
  -1   9   7        0.94        2.47      1.53 o 
   0   9   7       48.47       45.17      2.42 o 
   2   9   7      242.25      242.38      6.90 o 
   3   9   7      249.81      258.65      7.10 o 
   4   9   7       51.89       46.00      3.61 o 
   5   9   7      247.82      256.67      6.42 o 
   8   9   7      126.37      117.49      2.64 o 
  -6  10   7       13.91       19.56      2.32 o 
  -5  10   7       35.73       41.25      2.72 o 
  -4  10   7       14.49       14.41      2.61 o 
  -3  10   7       19.16       17.57      2.37 o 
  -2  10   7      309.31      337.66      6.65 o 
  -1  10   7       36.74       34.89      2.83 o 
   0  10   7        5.12        2.25      2.11 o 
   1  10   7       32.96       29.53      3.14 o 
   2  10   7      299.83      306.88      7.37 o 
   3  10   7       17.98       18.02      2.69 o 
   4  10   7       20.14       19.89      2.63 o 
   5  10   7       36.94       44.84      2.87 o 
  -5  11   7       19.52       18.29      1.18 o 
  -4  11   7      123.33      135.64      3.97 o 
  -3  11   7       17.71       23.26      2.66 o 
  -2  11   7       50.18       57.73      2.69 o 
  -1  11   7        0.76        1.92      1.75 o 
   0  11   7       36.90       36.45      2.79 o 
   1  11   7        0.80       -1.02      1.94 o 
   2  11   7       45.34       43.40      3.09 o 
   3  11   7       20.50       21.82      2.62 o 
   4  11   7      108.59      120.38      3.97 o 
  -3  12   7       10.46        9.30      1.09 o 
  -2  12   7       20.27       23.20      2.15 o 
  -1  12   7       41.64       36.76      1.87 o 
   0  12   7        0.96        1.29      1.42 o 
   1  12   7       34.57       31.96      2.22 o 
   2  12   7       18.52       19.21      2.02 o 
   0  13   7       39.22       45.48      1.79 o 
   0   0   8     2853.94     3099.57     38.09 o 
   1   0   8      759.53      773.28     13.69 o 
   2   0   8       30.04       35.44      2.65 o 
   3   0   8      334.72      330.64      9.99 o 
   4   0   8       11.49       13.08      4.40 o 
   5   0   8      672.93      711.82     17.91 o 
   6   0   8      670.65      681.31      7.98 o 
   7   0   8       46.58       55.86      2.85 o 
   8   0   8       51.97       61.69      3.98 o 
   9   0   8       42.85       42.92      3.13 o 
  10   0   8       95.88      115.79      5.70 o 
 -10   1   8        0.06        3.20      1.21 o 
  -9   1   8       18.18       16.00      2.37 o 
  -8   1   8       77.25       77.87      4.24 o 
  -7   1   8       41.61       33.69      2.59 o 
  -6   1   8      355.31      376.07      6.15 o 
  -5   1   8      124.14      126.93      4.57 o 
  -4   1   8      714.40      685.46     16.78 o 
  -3   1   8     1132.95     1224.98     88.91 o 
  -2   1   8      159.86      154.27      4.53 o 
  -1   1   8      272.52      227.97      6.40 o 
   0   1   8      796.65      862.76     15.91 o 
   1   1   8      318.16      278.09     11.64 o 
   2   1   8      142.77      137.15      9.77 o 
   3   1   8     1244.19     1237.92     25.51 o 
   4   1   8      712.56      705.26     12.95 o 
   5   1   8      147.99      147.88      4.90 o 
   6   1   8      347.99      350.42      8.88 o 
   7   1   8       49.25       41.74      3.77 o 
   8   1   8       97.77       95.54      4.89 o 
   9   1   8       19.50       19.54      1.67 o 
  10   1   8        0.53        1.64      1.07 o 
  -9   2   8       80.21       89.31      3.57 o 
  -8   2   8      104.95      101.38      3.36 o 
  -7   2   8      137.96      129.82      6.73 o 
  -6   2   8      370.68      340.90     10.20 o 
  -5   2   8      200.99      187.76      5.99 o 
  -4   2   8      100.43       73.78      8.37 o 
  -2   2   8      187.88      157.03     11.52 o 
  -1   2   8     1244.45     1297.62     23.15 o 
   0   2   8       46.99       46.00      6.34 o 
   2   2   8      176.78      166.29      6.38 o 
   3   2   8      232.75      237.12     15.89 o 
   4   2   8      100.92       85.83      5.60 o 
   5   2   8      219.81      199.72      5.94 o 
   6   2   8      344.37      332.02      8.50 o 
   8   2   8       97.95       95.96      3.78 o 
   9   2   8       78.01       85.05      3.20 o 
  10   2   8       28.76       31.90      1.39 o 
  -9   3   8       32.70       25.87      2.23 o 
  -8   3   8       49.78       56.24      2.74 o 
  -7   3   8       24.55       20.01      2.98 o 
  -6   3   8       13.69       18.86      2.18 o 
  -5   3   8      880.02      847.31     11.98 o 
  -4   3   8      467.98      471.05     25.04 o 
  -3   3   8     1091.96     1062.53     32.07 o 
  -2   3   8     1295.96     1212.21     29.57 o 
  -1   3   8     2165.65     1823.43     31.39 o 
   1   3   8     2221.79     1978.03     24.64 o 
   2   3   8     1308.86     1277.13     21.58 o 
   3   3   8     1136.42     1072.23     20.95 o 
   4   3   8      438.38      445.21     23.12 o 
   5   3   8     1002.31      973.53     20.85 o 
   6   3   8       23.85       26.42      3.37 o 
   7   3   8       32.73       29.13      3.48 o 
   8   3   8       49.00       44.07      3.62 o 
   9   3   8       30.25       21.60      2.57 o 
  10   3   8       24.47       19.29      1.71 o 
  -8   4   8       49.45       46.02      2.47 o 
  -7   4   8      474.28      449.20      6.71 o 
  -6   4   8      260.96      227.01      6.33 o 
  -5   4   8      595.24      529.54      9.41 o 
  -4   4   8       67.59       72.91      3.88 o 
  -3   4   8     1063.22      972.62     30.08 o 
  -2   4   8      336.96      301.47     16.08 o 
  -1   4   8      603.88      562.89     18.61 o 
   0   4   8       31.04       87.43      7.29 o 
   1   4   8      592.50      541.58     13.23 o 
   2   4   8      354.18      333.91     11.50 o 
   3   4   8     1065.29     1043.63     20.55 o 
   4   4   8       65.45       65.37      6.39 o 
   7   4   8      497.88      435.34      9.27 o 
   8   4   8       50.42       38.46      3.46 o 
   9   4   8      112.17      102.27      3.79 o 
  10   4   8        1.72        1.38      1.16 o 
  -8   5   8      106.52      103.16      3.02 o 
  -7   5   8       80.01       84.07      3.20 o 
  -6   5   8      410.80      382.85      7.88 o 
  -5   5   8       51.22       62.16      3.87 o 
  -4   5   8      282.24      269.92      6.70 o 
  -3   5   8      997.22     1019.68     12.15 o 
  -2   5   8      675.72      610.25     21.83 o 
  -1   5   8     1222.85     1131.32     26.35 o 
   0   5   8     1495.07     1320.95     26.61 o 
   1   5   8     1216.98     1185.74     24.74 o 
   2   5   8      720.69      740.86     16.59 o 
   3   5   8      930.89      985.61     10.66 o 
   4   5   8      316.46      314.87      7.37 o 
   9   5   8       37.93       42.31      2.58 o 
  -8   6   8       28.92       24.45      3.21 o 
  -7   6   8       38.34       31.06      2.30 o 
  -6   6   8        1.68        1.74      2.02 o 
  -5   6   8       24.13       28.56      3.09 o 
  -4   6   8       91.01       95.89      4.46 o 
  -3   6   8      104.20       86.86      4.13 o 
  -2   6   8     1394.75     1292.16     12.52 o 
  -1   6   8      251.01      220.19      5.31 o 
   0   6   8       50.98       40.26      2.93 o 
   1   6   8      259.48      234.18      5.32 o 
   2   6   8     1366.96     1292.19     19.79 o 
   3   6   8       96.79       82.14      4.38 o 
   4   6   8       85.79       96.76      4.54 o 
   8   6   8       28.66       23.11      2.65 o 
   9   6   8       49.66       46.89      2.31 o 
  -8   7   8       36.58       44.80      3.03 o 
  -7   7   8       30.02       28.70      2.50 o 
  -6   7   8      235.58      218.45      5.31 o 
  -5   7   8      109.01      109.61      4.36 o 
  -4   7   8      231.99      202.48      5.74 o 
  -3   7   8       38.76       27.80      2.97 o 
  -2   7   8      700.41      641.65      9.89 o 
  -1   7   8      150.22      126.73      4.80 o 
   0   7   8      190.58      189.75      5.09 o 
   1   7   8      140.36      127.92      3.55 o 
   2   7   8      715.19      638.28     13.85 o 
   3   7   8       34.57       24.25      3.13 o 
   4   7   8      237.55      228.76      6.82 o 
   5   7   8       98.60       92.26      4.43 o 
   7   7   8       26.54       23.41      2.85 o 
   8   7   8       30.63       27.83      2.30 o 
   9   7   8       14.71       18.11      1.34 o 
  -8   8   8       48.87       55.02      2.35 o 
  -7   8   8      244.29      286.52      6.43 o 
  -6   8   8        6.71        7.18      1.65 o 
  -5   8   8      117.12      129.81      4.34 o 
  -4   8   8       15.43       17.02      2.64 o 
  -3   8   8      230.62      234.46      5.85 o 
  -2   8   8       32.62       24.95      2.05 o 
  -1   8   8       17.23        8.53      1.65 o 
   0   8   8      605.90      535.93      6.71 o 
   1   8   8       13.79       12.34      1.94 o 
   2   8   8       28.98       22.35      2.98 o 
   3   8   8      221.59      226.35      6.75 o 
   4   8   8       14.92       16.14      2.84 o 
   5   8   8      114.84      133.42      4.74 o 
   7   8   8      250.84      274.18      5.68 o 
   8   8   8       48.26       55.78      2.30 o 
  -7   9   8       58.92       55.76      2.39 o 
  -6   9   8       38.61       34.22      1.53 o 
  -5   9   8      100.37       95.11      3.38 o 
  -4   9   8       38.13       43.14      2.96 o 
  -3   9   8       74.69       76.08      5.47 o 
  -2   9   8       24.13       22.49      1.88 o 
  -1   9   8      143.12      147.99      3.67 o 
   0   9   8       59.11       57.76      2.60 o 
   2   9   8       21.81       19.06      2.89 o 
   4   9   8       36.29       40.77      3.25 o 
   5   9   8      106.78       98.05      3.90 o 
   6   9   8       44.03       36.97      2.52 o 
   7   9   8       61.01       57.69      2.33 o 
  -6  10   8       90.73      100.33      2.80 o 
  -3  10   8       30.82       31.80      2.62 o 
  -2  10   8       91.90      102.35      3.76 o 
  -1  10   8      270.33      279.82      6.37 o 
   0  10   8       40.34       47.91      3.34 o 
   1  10   8      255.36      265.74      6.63 o 
   2  10   8       93.97       98.33      4.45 o 
   3  10   8       32.09       37.46      3.16 o 
   4  10   8       49.41       58.28      3.23 o 
   5  10   8      217.01      236.18      3.03 o 
  -3  11   8      225.94      239.43      4.43 o 
  -2  11   8       14.58       19.77      1.74 o 
  -1  11   8      329.18      346.21      6.02 o 
   0  11   8       86.95       81.45      3.51 o 
   1  11   8      336.47      354.30      6.66 o 
   2  11   8       19.27       21.79      2.47 o 
   3  11   8      262.27      265.43      5.45 o 
   4  11   8        7.28        4.90      1.52 o 
  -1  12   8      197.33      159.24      4.07 o 
   0  12   8       74.17       70.98      2.45 o 
   2  12   8       17.15       21.08      1.62 o 
   1   0   9       11.11        9.61      4.77 o 
   2   0   9      465.45      479.44      8.90 o 
   3   0   9      136.58      131.44      6.40 o 
   4   0   9       26.86       33.34      7.10 o 
   5   0   9      130.30      148.15      4.86 o 
   6   0   9      222.08      205.55      6.75 o 
   7   0   9       66.91       61.07      4.22 o 
   8   0   9      186.72      164.69      5.53 o 
   9   0   9      123.80      116.62      4.03 o 
  10   0   9        0.68        2.38      0.89 o 
 -10   1   9       35.17       40.91      1.67 o 
  -9   1   9       27.15       27.34      2.37 o 
  -8   1   9      116.47      113.55      4.61 o 
  -7   1   9       81.95       85.93      3.17 o 
  -6   1   9      306.09      326.64      9.62 o 
  -5   1   9      627.47      613.81      8.72 o 
  -4   1   9      672.26      677.87     15.56 o 
  -3   1   9      668.89      681.20     23.04 o 
  -2   1   9      777.42      786.99     21.03 o 
  -1   1   9      452.44      404.42     10.14 o 
   0   1   9     1506.27     1458.52     28.02 o 
   1   1   9      412.94      376.65     14.73 o 
   2   1   9      782.76      782.41     13.75 o 
   3   1   9      729.31      705.25     13.36 o 
   4   1   9      669.92      668.45     13.37 o 
   5   1   9      680.09      619.53     10.89 o 
   7   1   9       93.82       90.03      4.88 o 
   8   1   9      135.20      129.14      4.92 o 
   9   1   9       26.95       27.63      3.07 o 
  10   1   9       35.75       38.28      1.82 o 
 -10   2   9       41.89       44.13      1.76 o 
  -9   2   9       78.90       78.31      3.03 o 
  -8   2   9       32.02       29.44      2.78 o 
  -7   2   9      372.12      358.73      9.44 o 
  -6   2   9       38.99       38.78      2.44 o 
  -5   2   9      129.01      128.13      5.28 o 
  -4   2   9      198.62      180.43     15.67 o 
  -3   2   9        8.05        1.20      7.33 o 
  -2   2   9      418.46      454.65     23.08 o 
  -1   2   9      179.43      155.28      7.10 o 
   0   2   9        0.33        0.31      6.67 o 
   1   2   9      172.62      165.59      6.62 o 
   2   2   9      438.41      466.05     10.80 o 
   3   2   9        3.59        2.05      5.03 o 
   4   2   9      178.77      182.57      4.68 o 
   5   2   9      146.75      146.47      5.54 o 
   6   2   9       45.28       42.07      3.90 o 
   8   2   9       23.60       20.23      2.90 o 
   9   2   9       79.98       71.46      3.24 o 
  10   2   9       43.31       43.49      1.80 o 
 -10   3   9       62.25       67.57      1.91 o 
  -9   3   9       17.49       17.10      1.81 o 
  -8   3   9       80.63       80.16      3.21 o 
  -7   3   9      310.99      320.03      8.95 o 
  -6   3   9       67.70       65.72      2.98 o 
  -5   3   9      229.97      221.77      6.50 o 
  -4   3   9        6.39        9.87     10.79 o 
  -3   3   9       49.72       50.60      8.71 o 
  -2   3   9       96.88      100.45     12.89 o 
  -1   3   9      121.05      118.67      8.06 o 
   0   3   9       93.88      101.78      6.42 o 
   1   3   9      110.73      108.84      6.75 o 
   2   3   9       90.07       86.97      5.17 o 
   3   3   9       45.56       44.29      5.12 o 
   4   3   9       15.45       15.10      4.14 o 
   5   3   9      240.89      222.30      6.86 o 
   6   3   9       74.40       76.60      4.53 o 
   7   3   9      311.05      312.72      7.84 o 
   8   3   9       79.22       79.07      4.02 o 
   9   3   9       22.01       21.82      2.18 o 
  10   3   9       63.39       59.02      1.77 o 
  -9   4   9       99.73       81.07      2.34 o 
  -8   4   9        9.01        8.35      1.54 o 
  -7   4   9       49.72       58.01      3.34 o 
  -6   4   9      100.85       87.45      3.19 o 
  -5   4   9       13.62       20.15      2.96 o 
  -4   4   9      514.43      462.81      8.72 o 
  -3   4   9      185.55      182.71      5.23 o 
  -2   4   9       94.36      106.98     13.49 o 
  -1   4   9      147.59      134.42     10.61 o 
   0   4   9      155.01      155.49     10.31 o 
   1   4   9      144.36      134.30      7.76 o 
   2   4   9       82.45       91.75      6.71 o 
   3   4   9      193.58      181.44     10.06 o 
   5   4   9       12.07       19.89      3.07 o 
   6   4   9       93.67       84.14      4.66 o 
   7   4   9       61.53       58.48      4.09 o 
   8   4   9        8.86        8.74      2.34 o 
   9   4   9       91.24       81.23      3.00 o 
  -8   5   9       75.04       73.05      3.46 o 
  -7   5   9       11.80       11.25      1.76 o 
  -6   5   9        7.33       10.75      2.37 o 
  -5   5   9       19.02       13.15      2.69 o 
  -4   5   9       97.96      112.82      4.67 o 
  -3   5   9      115.16       88.43      4.18 o 
  -2   5   9      595.20      548.67      9.05 o 
  -1   5   9      995.42      888.04     24.27 o 
   0   5   9      131.51      125.84      9.50 o 
   1   5   9     1012.36      898.48      9.73 o 
   2   5   9      550.55      535.11      8.51 o 
   3   5   9      143.52      128.94      5.14 o 
   4   5   9      100.78      101.53      4.64 o 
   6   5   9        8.73       11.20      2.68 o 
   7   5   9       11.24       10.71      2.57 o 
   8   5   9       77.76       71.77      3.43 o 
   9   5   9       21.37       22.20      1.78 o 
  -8   6   9       82.96       72.44      2.31 o 
  -7   6   9      209.60      214.42      3.87 o 
  -6   6   9      235.24      221.73      5.68 o 
  -5   6   9      477.83      448.86      8.39 o 
  -4   6   9       24.85       24.75      2.98 o 
  -3   6   9       18.85       18.14      2.66 o 
  -2   6   9        3.20        5.49      2.16 o 
  -1   6   9        5.78       11.69      2.39 o 
   0   6   9      225.37      201.12      5.69 o 
   1   6   9       13.45        7.08      2.48 o 
   2   6   9        1.89        2.24      1.79 o 
   3   6   9       31.47       24.26      2.94 o 
   4   6   9       27.22       29.93      3.15 o 
   6   6   9      228.29      216.78      6.42 o 
   8   6   9       84.00       77.32      3.12 o 
   9   6   9      216.13      244.33      3.40 o 
  -8   7   9       48.39       53.39      2.54 o 
  -7   7   9       80.35       82.59      3.43 o 
  -6   7   9       93.67       98.71      5.48 o 
  -5   7   9      245.24      244.30      5.99 o 
  -4   7   9      125.70      122.23      4.72 o 
  -3   7   9      862.92      776.84     10.91 o 
  -2   7   9      129.82      116.75      4.67 o 
   0   7   9       83.96       80.53      4.13 o 
   1   7   9      541.94      513.89     18.76 o 
   2   7   9      121.94      117.86      5.03 o 
   3   7   9      761.97      709.42     11.41 o 
   4   7   9      104.63      102.26      4.74 o 
   5   7   9      217.80      226.88      5.88 o 
   6   7   9      105.31      108.47      4.43 o 
   7   7   9       81.62       81.64      3.55 o 
   8   7   9       51.53       52.70      2.29 o 
  -7   8   9      149.08      163.16      4.22 o 
  -6   8   9       16.97       13.54      1.40 o 
  -4   8   9      209.39      198.80      5.37 o 
  -3   8   9      125.75      121.16      3.17 o 
  -2   8   9        0.88        3.83      1.54 o 
  -1   8   9       26.64       25.72      2.05 o 
   0   8   9      368.32      347.61      5.42 o 
   1   8   9       46.61       43.35      2.46 o 
   2   8   9        3.49        4.91      2.62 o 
   4   8   9      199.74      203.81      5.85 o 
   5   8   9       25.06       29.10      1.92 o 
   6   8   9       15.46       12.08      2.20 o 
   7   8   9      141.28      157.73      3.71 o 
  -6   9   9       70.15       69.38      2.87 o 
  -5   9   9       35.90       38.91      2.42 o 
  -4   9   9      210.98      208.37      5.05 o 
  -3   9   9      226.61      236.50      3.89 o 
  -2   9   9       98.50      101.01      2.96 o 
  -1   9   9       76.52       80.87      2.84 o 
   0   9   9      468.89      463.12      8.76 o 
   2   9   9       93.70       96.58      4.50 o 
   4   9   9      219.50      231.00      5.71 o 
   5   9   9       34.15       37.96      1.83 o 
   6   9   9       71.69       67.67      2.30 o 
  -5  10   9        7.47       13.05      1.54 o 
  -2  10   9       72.22       72.70      3.02 o 
  -1  10   9      150.19      174.77      4.91 o 
   0  10   9        6.36        6.11      2.13 o 
   1  10   9      138.90      150.80      4.95 o 
   2  10   9       67.26       59.90      3.49 o 
   3  10   9        7.43       13.66      2.23 o 
   4  10   9       24.15       23.53      2.17 o 
  -4  11   9       14.63       20.45      1.43 o 
  -2  11   9       18.05       15.91      1.45 o 
  -1  11   9        0.87        1.70      1.53 o 
   0  11   9        6.62        4.60      1.75 o 
   1  11   9        1.09        2.36      1.61 o 
   2  11   9       22.72       26.24      2.22 o 
   3  11   9       21.11       25.49      1.91 o 
   1  12   9       56.92       53.68      1.79 o 
   0   0  10      228.25      243.62      8.13 o 
   1   0  10       59.66       44.07      5.69 o 
   2   0  10        2.39       -9.41      9.41 o 
   3   0  10       59.81       48.90      2.99 o 
   4   0  10       24.84       33.70      3.18 o 
   5   0  10      225.02      251.97      7.00 o 
   6   0  10       60.22       62.77      4.12 o 
   7   0  10      277.16      280.62      7.14 o 
   8   0  10        1.96        0.20      2.12 o 
   9   0  10       26.84       26.86      2.13 o 
  -9   1  10       22.56       26.54      1.30 o 
  -8   1  10       19.68       22.40      2.51 o 
  -7   1  10      228.25      244.57      4.49 o 
  -6   1  10      342.86      316.94      7.72 o 
  -5   1  10      248.43      258.03      7.16 o 
  -4   1  10        9.66       13.47      2.34 o 
  -3   1  10      337.90      337.60     15.33 o 
  -2   1  10      604.30      643.57     13.76 o 
  -1   1  10      156.09      137.15      6.93 o 
   0   1  10      319.70      266.74      8.50 o 
   1   1  10      157.73      146.03     10.40 o 
   2   1  10      621.87      655.29     20.44 o 
   3   1  10      330.85      318.70      7.40 o 
   4   1  10       19.02       26.89      3.07 o 
   5   1  10      225.68      220.95      6.64 o 
   6   1  10      314.51      293.80      7.62 o 
   7   1  10      231.39      236.33      6.69 o 
   8   1  10       16.00       12.13      2.38 o 
   9   1  10       19.81       22.95      2.07 o 
  -9   2  10       73.64       78.11      2.64 o 
  -8   2  10      120.05      122.51      4.17 o 
  -7   2  10       16.07       12.15      1.74 o 
  -6   2  10      678.53      600.23      7.18 o 
  -5   2  10      280.53      277.87      6.35 o 
  -4   2  10      237.41      209.73      6.17 o 
  -3   2  10      621.97      607.38     24.23 o 
  -2   2  10       55.95       52.06      7.19 o 
  -1   2  10      642.40      592.14     17.31 o 
   0   2  10      227.37      207.45      8.64 o 
   1   2  10      636.47      601.05     19.74 o 
   2   2  10       52.48       48.34      2.98 o 
   3   2  10      601.22      579.43      8.85 o 
   4   2  10      269.40      237.00      6.64 o 
   5   2  10      299.23      294.55      7.41 o 
   6   2  10      672.71      600.43     10.53 o 
   8   2  10      128.74      126.74      4.42 o 
   9   2  10       83.48       89.32      2.96 o 
  -9   3  10       30.34       25.85      1.65 o 
  -8   3  10       60.61       65.87      3.07 o 
  -7   3  10       13.87       13.92      1.72 o 
  -6   3  10       42.12       46.33      2.50 o 
  -5   3  10       51.40       49.60      3.65 o 
  -4   3  10      474.95      469.08      8.84 o 
  -3   3  10      547.09      544.37     30.28 o 
  -2   3  10     1935.60     1911.48     46.43 o 
  -1   3  10     1098.67     1074.49     26.40 o 
   0   3  10     1295.20     1211.87     48.69 o 
   1   3  10     1146.22     1066.77     11.56 o 
   2   3  10     1894.34     1872.08     13.87 o 
   3   3  10      621.59      613.41      8.63 o 
   4   3  10      470.55      491.11      9.09 o 
   5   3  10       62.91       58.11      4.06 o 
   7   3  10       18.88       18.28      2.95 o 
   8   3  10       57.51       54.70      3.06 o 
   9   3  10       27.74       24.05      1.87 o 
  -8   4  10      130.61      123.49      2.69 o 
  -7   4  10       60.87       63.29      2.47 o 
  -6   4  10      188.40      165.17      3.95 o 
  -5   4  10       15.86       14.54      2.73 o 
  -4   4  10      597.83      523.58      9.31 o 
  -3   4  10      352.49      311.17      7.16 o 
  -2   4  10       82.23       81.73      3.59 o 
  -1   4  10      292.29      294.15      4.31 o 
   0   4  10      389.04      393.00      6.33 o 
   1   4  10      295.33      293.91      5.86 o 
   2   4  10       77.96       74.34      6.98 o 
   3   4  10      379.99      411.91      7.81 o 
   4   4  10      600.94      556.13      9.69 o 
   5   4  10       12.59       12.63      2.62 o 
   6   4  10      188.80      164.77      5.65 o 
   7   4  10       65.66       61.09      3.74 o 
   8   4  10      128.41      123.13      3.97 o 
   9   4  10       69.46       63.87      2.17 o 
  -8   5  10       41.21       43.39      1.63 o 
  -7   5  10       85.52       81.16      2.64 o 
  -6   5  10      187.42      195.38      4.10 o 
  -5   5  10      168.07      168.84      5.53 o 
  -3   5  10      520.10      454.60      8.53 o 
  -2   5  10       88.53       89.56      4.17 o 
  -1   5  10      469.84      437.94      8.09 o 
   0   5  10     1611.26     1603.98     98.03 o 
   1   5  10      428.08      410.70      7.61 o 
   3   5  10      461.39      415.16      8.50 o 
   4   5  10      381.06      382.94      5.58 o 
   5   5  10      154.29      141.38      5.27 o 
   8   5  10       45.12       44.09      2.48 o 
   9   5  10       44.39       43.88      1.49 o 
  -8   6  10       17.89       14.61      1.60 o 
  -7   6  10       54.72       53.98      2.22 o 
  -6   6  10       14.37       13.20      1.67 o 
  -5   6  10       28.65       22.69      2.75 o 
  -4   6  10       71.75       57.12      3.53 o 
  -3   6  10       22.75       18.40      2.83 o 
  -2   6  10        9.07       11.80      2.60 o 
  -1   6  10       30.23       29.28      2.94 o 
   0   6  10       70.45       74.81      3.86 o 
   1   6  10       25.34       17.46      2.66 o 
   2   6  10        9.17        9.84      3.44 o 
   3   6  10       34.35       26.02      3.11 o 
   4   6  10       66.84       60.80      2.53 o 
   5   6  10       27.59       24.19      2.80 o 
   6   6  10       17.34       16.87      2.59 o 
   7   6  10       47.58       51.08      2.89 o 
   8   6  10       20.62       13.18      1.52 o 
  -7   7  10       21.33       24.66      1.35 o 
  -6   7  10       25.75       27.79      1.74 o 
  -5   7  10      108.77      109.12      4.05 o 
  -4   7  10       28.65       31.34      1.99 o 
  -3   7  10       64.62       70.57      2.95 o 
  -2   7  10      279.24      248.66      6.35 o 
  -1   7  10      193.73      172.96      3.91 o 
   0   7  10       18.90       14.83      1.83 o 
   1   7  10      185.64      174.56      3.97 o 
   2   7  10      281.16      260.80      6.97 o 
   3   7  10       61.92       61.97      3.99 o 
   4   7  10       34.97       34.38      3.02 o 
   5   7  10      116.96      123.76      4.31 o 
   6   7  10       25.17       29.09      2.52 o 
  -7   8  10       66.35       66.30      2.17 o 
  -6   8  10       25.07       23.46      1.39 o 
  -5   8  10       64.93       59.60      2.88 o 
  -4   8  10       27.70       29.57      2.71 o 
  -3   8  10        7.73       10.80      1.61 o 
  -2   8  10       91.25       86.93      2.86 o 
  -1   8  10        4.15        2.66      1.60 o 
   0   8  10       26.48       22.17      2.04 o 
   1   8  10        4.88        5.06      2.38 o 
   3   8  10        8.56        9.30      2.49 o 
   4   8  10       32.09       36.03      2.70 o 
   5   8  10       58.42       54.17      2.29 o 
   6   8  10       31.76       27.60      1.83 o 
  -6   9  10        4.32        7.31      1.17 o 
  -5   9  10       19.95       16.25      2.40 o 
  -4   9  10        9.71        7.80      1.88 o 
  -3   9  10       74.45       68.41      2.37 o 
  -2   9  10       28.84       27.75      1.85 o 
  -1   9  10      275.21      264.33      4.33 o 
   0   9  10       31.57       28.93      2.94 o 
   1   9  10      260.76      260.86      6.48 o 
   2   9  10       23.36       21.95      2.67 o 
   4   9  10       11.45        9.21      1.77 o 
   5   9  10       24.02       18.88      1.46 o 
  -5  10  10       67.35       70.26      1.95 o 
  -2  10  10       53.11       52.51      2.52 o 
  -1  10  10      186.72      193.36      4.68 o 
   0  10  10        7.42        3.92      1.86 o 
   1  10  10      182.07      188.24      4.95 o 
   2  10  10       48.06       49.28      2.82 o 
   3  10  10       75.21       80.64      3.05 o 
   4  10  10       91.67       85.72      2.46 o 
  -1  11  10      110.09       95.36      2.49 o 
   0  11  10      118.38      126.41      3.15 o 
   1  11  10      127.53      121.71      3.15 o 
   2  11  10      247.82      261.53      4.20 o 
   1   0  11       11.89       17.90      2.72 o 
   2   0  11      331.81      373.38     25.25 o 
   3   0  11      631.44      638.40      7.33 o 
   4   0  11      375.76      354.34      7.69 o 
   5   0  11      291.03      253.51      6.69 o 
   6   0  11      222.54      184.54      5.81 o 
   7   0  11       41.61       45.47      3.39 o 
   8   0  11      511.64      502.57      7.28 o 
   9   0  11       35.27       28.84      1.65 o 
  -9   1  11        0.69        3.05      1.12 o 
  -8   1  11      165.50      180.96      4.52 o 
  -7   1  11       16.30       13.46      2.70 o 
  -6   1  11      269.03      290.35      7.08 o 
  -5   1  11      458.66      462.25      8.81 o 
  -4   1  11      584.74      619.17     10.10 o 
  -3   1  11      219.15      231.82     13.96 o 
  -2   1  11      310.73      353.62     12.69 o 
  -1   1  11      284.69      294.54      4.35 o 
   0   1  11     1329.28     1350.96     13.12 o 
   1   1  11      291.67      301.07      6.42 o 
   2   1  11      325.33      339.33      9.17 o 
   3   1  11      228.13      235.65      9.84 o 
   4   1  11      586.07      609.87      9.95 o 
   5   1  11      471.93      431.12      8.59 o 
   6   1  11      298.46      304.08      7.19 o 
   7   1  11        9.73        6.11      2.29 o 
   8   1  11      164.22      173.34      4.45 o 
   9   1  11        1.60        1.24      1.10 o 
  -9   2  11       75.16       65.80      1.85 o 
  -8   2  11       32.50       36.87      2.37 o 
  -7   2  11       32.69       33.83      2.91 o 
  -6   2  11      142.36      139.78      7.42 o 
  -5   2  11       67.58       69.67      3.97 o 
  -4   2  11       96.52       81.24      4.09 o 
  -3   2  11       10.49        7.88      3.24 o 
  -2   2  11      127.46      133.18      2.75 o 
  -1   2  11      602.31      597.18     22.45 o 
   0   2  11       28.56       29.00      2.74 o 
   1   2  11      620.91      582.82      7.85 o 
   3   2  11        9.53        8.29      1.88 o 
   4   2  11       98.18       88.62      4.25 o 
   5   2  11       73.01       72.23      3.87 o 
   6   2  11      159.38      143.51      5.07 o 
   7   2  11       29.09       30.67      2.91 o 
   8   2  11       33.02       32.13      2.41 o 
   9   2  11       69.14       65.98      2.01 o 
  -8   3  11       14.84       11.49      1.76 o 
  -7   3  11      178.10      190.41      3.51 o 
  -6   3  11      189.59      197.16      4.21 o 
  -5   3  11      136.85      138.34      4.97 o 
  -4   3  11        6.92       11.04      2.63 o 
  -3   3  11      101.59      103.80      4.42 o 
  -2   3  11      432.46      449.28      4.71 o 
  -1   3  11      189.08      178.05      3.84 o 
   0   3  11       27.59       26.48      3.11 o 
   1   3  11      206.30      181.35      5.87 o 
   2   3  11      416.59      430.77      9.05 o 
   3   3  11       90.03       99.16      4.19 o 
   4   3  11       10.03       12.33      2.55 o 
   5   3  11      126.18      128.14      4.84 o 
   6   3  11      191.23      200.31      5.79 o 
   8   3  11       16.72       14.02      1.90 o 
   9   3  11       83.04       88.21      1.99 o 
  -8   4  11       24.97       23.47      1.70 o 
  -7   4  11        3.66        3.55      1.22 o 
  -6   4  11        7.04        6.21      1.50 o 
  -5   4  11       11.12        9.62      1.69 o 
  -4   4  11      256.24      218.34      6.05 o 
  -3   4  11       93.68       94.30      4.26 o 
  -2   4  11      121.17      130.35      6.75 o 
  -1   4  11      162.22      157.26      2.85 o 
   0   4  11      143.02      140.97      3.94 o 
   4   4  11      252.39      237.48      6.12 o 
   5   4  11        9.45       11.21      2.29 o 
   6   4  11        9.68       10.30      2.39 o 
   7   4  11        1.79        1.13      1.77 o 
   8   4  11       20.69       20.91      1.78 o 
  -8   5  11       19.98       15.95      1.23 o 
  -7   5  11      181.56      191.33      3.08 o 
  -6   5  11       35.48       33.31      2.00 o 
  -5   5  11       71.87       80.71      3.99 o 
  -4   5  11      113.43       99.65      4.35 o 
  -3   5  11      120.81      110.79      4.61 o 
  -2   5  11      197.79      177.49      5.39 o 
  -1   5  11      101.65      108.82      4.41 o 
   0   5  11      266.10      248.82      4.46 o 
   1   5  11       99.37       99.55      4.11 o 
   3   5  11      116.59      110.38      4.57 o 
   4   5  11       94.32       93.58      5.63 o 
   5   5  11       80.80       95.56      4.05 o 
   6   5  11       33.54       32.84      2.79 o 
   8   5  11       21.48       20.01      1.51 o 
  -7   6  11       68.86       67.37      1.76 o 
  -6   6  11      199.40      178.40      3.51 o 
  -5   6  11       68.20       69.03      3.45 o 
  -4   6  11        6.96        7.53      2.39 o 
  -3   6  11       90.03       94.06      4.17 o 
  -2   6  11      223.08      215.67      5.88 o 
  -1   6  11      104.49       91.27      4.03 o 
   0   6  11      190.44      181.55      5.28 o 
   1   6  11      106.87      111.03      4.41 o 
   2   6  11      233.80      208.47      6.23 o 
   3   6  11       81.19       81.44      4.03 o 
   4   6  11       13.75       17.72      2.29 o 
   5   6  11       58.97       64.54      3.22 o 
   6   6  11      187.99      182.54      4.42 o 
   7   6  11       61.29       66.72      2.46 o 
  -7   7  11       14.26       11.77      1.17 o 
  -6   7  11      159.68      165.63      3.46 o 
  -5   7  11       25.88       22.08      2.21 o 
  -4   7  11      127.00      126.39      2.88 o 
  -3   7  11       26.76       24.93      1.87 o 
  -2   7  11      535.00      504.09      6.05 o 
  -1   7  11       55.35       55.11      3.59 o 
   0   7  11       74.00       72.68      4.10 o 
   1   7  11       53.39       57.76      4.83 o 
   3   7  11       23.32       19.70      2.61 o 
   4   7  11      120.35      122.55      4.08 o 
   5   7  11       19.04       22.86      1.83 o 
  -6   8  11       33.83       30.91      1.73 o 
  -5   8  11       43.91       49.31      1.74 o 
  -4   8  11       39.15       31.90      2.39 o 
  -3   8  11      137.46      140.47      3.01 o 
  -2   8  11       13.18       12.95      1.66 o 
  -1   8  11       76.38       82.17      2.69 o 
   0   8  11       37.13       46.74      2.24 o 
   1   8  11       80.06       88.93      4.20 o 
   2   8  11        9.95        9.51      2.22 o 
   3   8  11      149.65      145.27      4.53 o 
   4   8  11       37.42       33.47      2.42 o 
  -5   9  11       79.48       80.93      2.34 o 
  -4   9  11      227.27      249.78      4.28 o 
  -3   9  11      114.64      124.99      2.80 o 
  -2   9  11       85.91       88.11      2.37 o 
  -1   9  11       71.13       72.29      3.34 o 
   0   9  11      168.04      168.47      4.91 o 
   1   9  11       68.34       68.05      3.40 o 
   3   9  11      118.75      126.64      3.71 o 
   4   9  11      228.90      234.11      3.93 o 
  -2  10  11        5.25        5.77      1.24 o 
  -1  10  11      184.63      213.62      4.17 o 
   0  10  11        0.06        0.04      1.43 o 
   1  10  11      174.16      208.18      4.40 o 
   2  10  11        6.76        7.80      1.52 o 
   3  10  11        9.46       12.91      1.31 o 
   0   0  12      357.43      337.50      7.67 o 
   1   0  12      205.58      196.68      4.74 o 
   2   0  12        5.21        4.91      1.74 o 
   3   0  12       48.45       55.33      2.79 o 
   4   0  12      114.73       97.86      4.19 o 
   5   0  12      128.61      137.97      4.77 o 
   6   0  12        3.49        2.53      2.11 o 
   7   0  12       27.01       31.89      1.57 o 
   8   0  12        0.08       -0.55      1.34 o 
  -8   1  12       54.86       55.88      2.34 o 
  -7   1  12       80.82       88.21      3.47 o 
  -6   1  12       86.70       97.21      5.18 o 
  -5   1  12       41.20       52.04      3.38 o 
  -4   1  12        7.04        6.60      2.34 o 
  -3   1  12      418.76      444.18      5.92 o 
  -2   1  12      303.27      326.58      8.83 o 
  -1   1  12       49.70       51.92      2.51 o 
   0   1  12      463.84      478.68      6.41 o 
   1   1  12       56.36       57.45      3.85 o 
   2   1  12      334.42      357.05      8.26 o 
   3   1  12      454.26      469.73      9.61 o 
   4   1  12        8.25       10.69      2.48 o 
   5   1  12       33.74       40.86      3.13 o 
   7   1  12       61.69       63.19      3.11 o 
   8   1  12       43.87       45.70      2.15 o 
  -8   2  12       32.78       33.53      1.86 o 
  -7   2  12        8.34       11.93      1.99 o 
  -6   2  12      107.04       93.08      3.90 o 
  -5   2  12        1.37        1.58      1.45 o 
  -4   2  12      183.25      182.43      3.80 o 
  -3   2  12      191.39      183.96      4.69 o 
  -2   2  12      367.94      342.20      5.17 o 
  -1   2  12      101.58       91.75      2.99 o 
   0   2  12        8.50        9.63      1.69 o 
   1   2  12       97.84       94.43      4.70 o 
   2   2  12      359.13      346.89      8.28 o 
   3   2  12      194.32      201.14      5.35 o 
   4   2  12      173.39      171.89      5.09 o 
   5   2  12        0.89        1.85      1.93 o 
   6   2  12      106.63       92.09      3.81 o 
   7   2  12        8.59       10.26      1.98 o 
   8   2  12       41.71       42.49      2.05 o 
  -8   3  12      110.41      125.58      2.71 o 
  -7   3  12       40.75       40.61      2.53 o 
  -6   3  12      109.43      125.96      2.81 o 
  -5   3  12      105.95      100.07      4.18 o 
  -4   3  12      214.65      243.01      6.13 o 
  -3   3  12       48.97       54.76      2.37 o 
  -2   3  12      706.77      723.96     15.22 o 
  -1   3  12       65.02       60.43      2.57 o 
   0   3  12      513.72      471.12      9.12 o 
   1   3  12       66.82       67.55      4.09 o 
   2   3  12      708.56      690.07     11.29 o 
   4   3  12      248.13      293.93      6.23 o 
   5   3  12      108.83      101.04      3.96 o 
   7   3  12       41.93       41.76      2.46 o 
   8   3  12      112.89      127.74      2.77 o 
  -7   4  12        4.34        3.10      1.57 o 
  -6   4  12      108.64      112.21      3.48 o 
  -5   4  12       40.39       43.56      2.11 o 
  -4   4  12      159.86      141.69      4.82 o 
  -3   4  12       71.02       74.56      3.90 o 
  -2   4  12       95.56       96.23      8.02 o 
  -1   4  12      238.03      255.07      3.51 o 
   0   4  12      326.74      362.50      7.48 o 
   3   4  12       60.80       68.67      3.52 o 
   4   4  12      159.51      148.11      4.32 o 
   5   4  12       39.03       39.97      2.72 o 
   6   4  12      121.84      114.18      3.66 o 
   7   4  12        3.49        5.11      1.52 o 
  -7   5  12       75.08       76.55      2.40 o 
  -6   5  12       96.14       99.92      2.32 o 
  -5   5  12       32.42       37.18      2.01 o 
  -4   5  12      367.17      364.62      6.98 o 
  -3   5  12      129.22      142.55      4.80 o 
  -2   5  12      295.44      311.61      6.68 o 
  -1   5  12      221.48      215.88      5.65 o 
   0   5  12     1609.52     1704.97     10.11 o 
   1   5  12      230.61      253.36      5.58 o 
   2   5  12      274.97      273.72      6.63 o 
   3   5  12      139.35      150.40      4.90 o 
   6   5  12      108.46      109.91      3.22 o 
   7   5  12       69.70       69.83      2.18 o 
  -6   6  12       59.70       61.60      1.82 o 
  -5   6  12       24.63       23.90      1.57 o 
  -4   6  12      104.04       98.25      3.80 o 
  -3   6  12      130.20      123.43      4.23 o 
  -2   6  12      274.05      253.89      5.85 o 
  -1   6  12      169.94      164.26      4.88 o 
   0   6  12      109.36      113.59      4.19 o 
   1   6  12      189.45      180.29      5.63 o 
   2   6  12      276.71      257.11      6.33 o 
   3   6  12      138.12      134.69      4.54 o 
   4   6  12      113.30      114.87      3.72 o 
   6   6  12       59.31       56.30      1.93 o 
  -6   7  12       64.24       70.34      4.02 o 
  -5   7  12      148.27      159.29      4.41 o 
  -4   7  12       60.23       60.99      2.54 o 
  -3   7  12       19.85       22.50      1.72 o 
  -2   7  12      213.58      217.93      3.83 o 
  -1   7  12       32.32       31.37      3.39 o 
   0   7  12        2.37        0.79      1.38 o 
   1   7  12       29.95       29.29      2.83 o 
   2   7  12      215.69      224.05      5.69 o 
   3   7  12       18.56       21.62      2.34 o 
   4   7  12       57.98       62.80      2.52 o 
  -5   8  12        8.90        8.44      0.83 o 
  -4   8  12       45.80       47.80      2.29 o 
  -3   8  12        9.95        7.95      1.23 o 
  -2   8  12       81.50       80.72      2.29 o 
  -1   8  12        8.30        8.95      1.46 o 
   0   8  12       12.60       10.07      2.25 o 
   1   8  12        7.95        6.16      2.14 o 
   2   8  12       84.22       79.19      3.38 o 
   3   8  12       11.73       10.55      1.70 o 
   4   8  12       48.85       40.08      1.83 o 
  -2   9  12       30.41       27.78      1.81 o 
  -1   9  12        4.29        5.25      1.67 o 
   0   9  12       11.61        6.76      1.82 o 
   1   9  12        4.78        3.42      1.61 o 
   2   9  12       34.92       30.62      2.05 o 
   3   9  12       49.81       49.49      1.93 o 
   0  10  12        0.16       -0.25      0.92 o 
   1  10  12       89.84       95.13      2.34 o 
   1   0  13        6.59        5.74      1.64 o 
   2   0  13       40.52       48.04      2.48 o 
   3   0  13       29.15       22.52      1.77 o 
   4   0  13       63.58       70.70      3.41 o 
   5   0  13       32.80       31.47      1.78 o 
   6   0  13        2.37        0.29      1.09 o 
   7   0  13       98.59       97.06      2.91 o 
   8   0  13        5.27        3.91      0.90 o 
  -7   1  13        5.09        6.24      1.49 o 
  -6   1  13       99.97      109.24      2.33 o 
  -5   1  13        2.00       -0.59      1.24 o 
  -4   1  13      200.79      224.83      4.67 o 
  -3   1  13        8.51       12.69      1.33 o 
  -2   1  13      172.67      169.22      4.38 o 
  -1   1  13      111.91      122.64      3.42 o 
   0   1  13      209.16      191.68      4.20 o 
   1   1  13       99.37      101.15      3.33 o 
   2   1  13      178.00      180.73      6.05 o 
   3   1  13        4.42        7.69      2.21 o 
   5   1  13        2.07       -0.29      1.73 o 
   6   1  13       97.18      101.27      3.37 o 
   7   1  13        6.88        5.37      1.39 o 
  -6   2  13       37.88       35.48      2.38 o 
  -5   2  13       25.87       22.57      1.66 o 
  -4   2  13        1.13        2.13      1.32 o 
  -3   2  13       58.05       60.00      1.93 o 
  -2   2  13      425.38      413.53      5.52 o 
  -1   2  13        1.02        0.83      1.47 o 
   0   2  13      149.14      147.55      3.74 o 
   1   2  13        0.20        0.42      1.57 o 
   2   2  13      394.42      395.24      8.63 o 
   4   2  13        4.24        5.94      1.96 o 
   5   2  13       25.19       23.34      2.22 o 
   6   2  13       28.02       28.66      2.15 o 
   7   2  13       29.87       31.17      1.27 o 
  -7   3  13      104.57      125.51      2.91 o 
  -6   3  13      211.43      232.50      4.73 o 
  -5   3  13       99.25      126.89      4.01 o 
  -4   3  13      128.94      141.52      4.98 o 
  -3   3  13      146.99      177.62      5.44 o 
  -2   3  13       75.05       80.59      3.29 o 
  -1   3  13       63.82       64.52      2.68 o 
   0   3  13       13.54       13.39      2.15 o 
   1   3  13       66.97       68.12      2.73 o 
   4   3  13      130.86      141.40      3.77 o 
   5   3  13       94.19      116.08      3.45 o 
   6   3  13      198.56      219.72      4.21 o 
   7   3  13       94.67      116.43      2.57 o 
  -7   4  13       16.61       19.12      1.30 o 
  -6   4  13        5.20        5.50      1.61 o 
  -5   4  13       10.06       11.03      1.99 o 
  -4   4  13      133.08      119.57      4.03 o 
  -3   4  13       43.06       44.85      2.94 o 
  -2   4  13      182.30      198.47      5.01 o 
  -1   4  13      319.69      342.79      4.70 o 
   0   4  13      821.06      788.43      7.35 o 
   3   4  13       42.82       47.06      2.85 o 
   5   4  13        7.37        6.68      1.59 o 
   6   4  13        7.91        7.64      1.36 o 
  -6   5  13       53.94       61.75      2.30 o 
  -5   5  13       55.78       57.81      2.30 o 
  -4   5  13       89.16       85.75      2.61 o 
  -3   5  13        9.89        7.07      1.92 o 
  -2   5  13       51.60       47.68      2.95 o 
  -1   5  13      114.38      139.85      4.35 o 
   0   5  13       11.12        8.80      1.42 o 
   1   5  13      104.69      129.24      4.13 o 
   2   5  13       56.50       49.40      3.10 o 
   3   5  13       13.86       11.12      1.93 o 
  -6   6  13       27.57       28.77      1.41 o 
  -5   6  13       35.09       32.65      3.46 o 
  -4   6  13       53.36       53.68      1.73 o 
  -3   6  13       49.07       49.82      1.94 o 
  -2   6  13       39.31       30.52      2.45 o 
  -1   6  13       48.48       54.80      3.01 o 
   0   6  13       17.24       14.62      1.64 o 
   1   6  13       43.21       47.86      2.34 o 
   2   6  13       37.86       29.93      1.92 o 
  -5   7  13        3.57        2.06      1.04 o 
  -4   7  13       60.47       66.70      1.89 o 
  -3   7  13       20.55       21.31      1.51 o 
  -2   7  13      148.40      143.27      2.78 o 
  -1   7  13       79.64       84.59      2.34 o 
   0   7  13      253.24      224.13      5.33 o 
   1   7  13       86.99       87.84      3.51 o 
   2   7  13      137.72      133.56      3.95 o 
   3   7  13       17.89       17.87      1.06 o 
  -3   8  13       83.86      101.24      2.58 o 
  -2   8  13       17.91       18.13      1.75 o 
  -1   8  13       33.44       33.83      2.22 o 
   0   8  13       97.21      101.27      3.38 o 
   1   8  13       42.12       48.49      2.47 o 
   2   8  13       11.10       11.16      1.48 o 
   3   8  13       98.75      102.87      2.42 o 
  -1   9  13       64.53       59.31      1.88 o 
   0   9  13       46.17       48.08      1.91 o 
   1   9  13       61.25       58.87      1.96 o 
   0   0  14      476.51      434.72      8.39 o 
   1   0  14       61.37       54.91      2.53 o 
   2   0  14       29.29       23.38      2.16 o 
   3   0  14        5.01        5.94      1.36 o 
   4   0  14       36.40       30.35      2.07 o 
   5   0  14        0.44        2.65      1.02 o 
   6   0  14       11.02        7.26      0.96 o 
  -6   1  14      115.24      118.88      2.93 o 
  -5   1  14       50.71       59.97      1.80 o 
  -4   1  14      110.90      106.41      2.55 o 
  -3   1  14       20.21       29.78      2.04 o 
  -2   1  14       54.58       54.62      2.38 o 
  -1   1  14       43.99       54.51      2.41 o 
   0   1  14       99.12       83.22      2.88 o 
   1   1  14       43.11       57.79      3.95 o 
   2   1  14       43.11       45.23      2.35 o 
   3   1  14       18.64       24.17      2.48 o 
   4   1  14      105.43      103.37      5.94 o 
   5   1  14       44.95       54.03      1.73 o 
   6   1  14      122.37      122.50      1.98 o 
  -6   2  14       11.43       11.66      1.43 o 
  -5   2  14       39.30       47.58      2.37 o 
  -4   2  14       52.99       51.69      1.85 o 
  -3   2  14       21.58       32.39      1.75 o 
  -2   2  14      123.53      123.71      3.99 o 
  -1   2  14       75.13       76.31      3.92 o 
   0   2  14       70.55       69.02      2.66 o 
   1   2  14       67.65       68.14      2.71 o 
   2   2  14      128.15      116.09      4.21 o 
   3   2  14       19.17       24.79      2.52 o 
   5   2  14       45.14       50.35      1.59 o 
   6   2  14       15.87       13.34      0.94 o 
  -6   3  14        8.43        6.36      1.21 o 
  -5   3  14        4.04        2.44      1.39 o 
  -4   3  14      170.62      177.90      4.11 o 
  -3   3  14       25.63       38.57      1.76 o 
  -2   3  14      268.35      270.30      4.40 o 
  -1   3  14      151.80      175.48      4.27 o 
   0   3  14      148.49      149.04      3.42 o 
   1   3  14      160.10      188.07      5.13 o 
   3   3  14       26.84       35.00      2.53 o 
   5   3  14        5.71        4.51      1.58 o 
   6   3  14        3.94        4.71      1.16 o 
  -6   4  14       20.03       14.96      1.17 o 
  -5   4  14       72.52       86.15      2.61 o 
  -4   4  14        9.27       10.68      1.77 o 
  -3   4  14       75.45       92.70      3.14 o 
  -2   4  14       16.86       16.81      1.93 o 
  -1   4  14        0.32        2.08      1.23 o 
   0   4  14       72.51       80.26      3.20 o 
   1   4  14        0.82        1.52      1.63 o 
   2   4  14       21.97       23.18      1.58 o 
   3   4  14       70.84       79.78      3.16 o 
   5   4  14       72.14       81.44      2.66 o 
   6   4  14       23.51       16.46      1.17 o 
  -5   5  14       25.93       32.03      1.66 o 
  -4   5  14      122.78      134.70      3.17 o 
  -3   5  14       11.07        7.24      1.65 o 
  -2   5  14      263.80      286.76      4.91 o 
   0   5  14      242.93      253.72      4.51 o 
   1   5  14      112.83      136.05      5.12 o 
   2   5  14      279.36      288.45      6.88 o 
   3   5  14        6.29        4.62      1.21 o 
   4   5  14      123.52      141.60      3.33 o 
   5   5  14       20.96       23.83      1.49 o 
  -4   6  14       11.74        9.02      1.26 o 
  -3   6  14       58.78       66.62      1.74 o 
  -2   6  14      182.63      183.96      3.74 o 
  -1   6  14       12.89       15.78      1.24 o 
   0   6  14      111.75      106.79      3.67 o 
   1   6  14       12.04       14.89      1.95 o 
   2   6  14      188.62      193.02      2.73 o 
   3   6  14       59.02       63.44      1.67 o 
   4   6  14       14.90       10.86      1.15 o 
  -3   7  14       43.02       42.95      1.61 o 
  -2   7  14      132.99      154.22      3.39 o 
  -1   7  14       78.96       74.51      2.75 o 
   0   7  14       87.29      101.57      3.13 o 
   1   7  14       76.08       70.24      2.67 o 
   2   7  14      119.82      141.93      3.13 o 
  -1   8  14       24.01       27.76      1.42 o 
   0   8  14       69.27       57.16      1.91 o 
   1   8  14       21.82       26.97      1.37 o 
   1   0  15       26.16       36.24      2.06 o 
   2   0  15       21.08       19.80      2.22 o 
   3   0  15       80.38       93.47      3.31 o 
   4   0  15       37.42       39.35      2.12 o 
   5   0  15       77.77       81.21      6.32 o 
  -5   1  15       57.04       67.73      1.80 o 
  -4   1  15       95.26       94.95      2.24 o 
  -3   1  15       72.84      100.06      3.35 o 
  -2   1  15       28.69       26.26      2.41 o 
  -1   1  15      101.19      123.86      3.00 o 
   0   1  15       16.43       16.91      1.70 o 
   2   1  15       30.22       27.74      2.46 o 
   3   1  15       83.71      111.00      3.53 o 
   4   1  15       98.73      101.78      3.04 o 
   5   1  15       53.99       71.72      2.23 o 
  -5   2  15       27.09       25.24      1.26 o 
  -4   2  15       43.16       38.56      1.26 o 
  -3   2  15        5.27        7.22      1.07 o 
  -1   2  15       30.50       28.46      1.78 o 
   0   2  15       58.43       57.98      2.24 o 
   1   2  15       28.02       22.47      2.23 o 
   2   2  15       92.37       91.27      2.20 o 
   3   2  15        7.43       10.41      1.72 o 
   5   2  15       32.11       36.67      1.72 o 
  -4   3  15      111.06      105.03      2.34 o 
  -3   3  15        0.43       -0.80      1.21 o 
  -2   3  15       55.52       62.19      2.75 o 
  -1   3  15        0.42        0.58      1.54 o 
   0   3  15      125.22      135.23      3.84 o 
   1   3  15        0.95        1.31      1.54 o 
   2   3  15       55.13       59.04      1.83 o 
   3   3  15        1.01        1.83      1.43 o 
   4   3  15      106.65      103.95      2.84 o 
   5   3  15       14.04        8.70      1.11 o 
  -4   4  15       59.61       48.83      1.90 o 
  -3   4  15        2.51        2.68      1.12 o 
  -2   4  15       29.73       18.73      1.38 o 
  -1   4  15       68.33       70.67      2.34 o 
   0   4  15      120.14      101.20      2.95 o 
   1   4  15       75.04       75.64      2.01 o 
   2   4  15       34.81       22.40      1.72 o 
   3   4  15        3.24        5.34      1.31 o 
   4   4  15       50.08       48.90      1.90 o 
  -3   5  15       14.15       15.78      0.89 o 
  -2   5  15       44.03       32.76      1.37 o 
  -1   5  15       36.37       41.38      2.33 o 
   0   5  15       20.47       27.19      2.14 o 
   1   5  15       36.98       40.39      1.98 o 
   2   5  15       42.50       36.28      1.45 o 
   3   5  15       15.51       18.81      1.26 o 
  -2   6  15       13.42        8.64      1.20 o 
  -1   6  15       93.22       95.18      2.68 o 
   0   6  15        2.04        5.74      1.27 o 
   1   6  15       83.39       86.79      2.44 o 
   0   0  16        2.82        1.47      1.56 o 
   1   0  16       78.02       79.52      3.04 o 
   2   0  16       58.71       45.14      2.28 o 
   3   0  16        2.25        3.51      1.27 o 
   4   0  16      148.81      124.48      2.30 o 
  -3   1  16        0.59       -0.53      1.09 o 
  -2   1  16       20.94       20.16      1.74 o 
  -1   1  16       38.90       44.03      2.41 o 
   0   1  16        6.49        5.88      1.68 o 
   1   1  16       39.64       46.40      2.44 o 
   2   1  16       17.97       15.92      1.70 o 
   3   1  16        0.10        0.91      1.15 o 
   4   1  16       15.57       15.93      1.15 o 
   0   2  16        0.31        1.23      1.39 o 
   1   2  16       49.79       49.56      6.21 o 
   2   2  16        0.59        2.50      1.24 o 
   3   2  16       53.54       62.97      2.13 o 
   4   2  16        5.03       10.39      0.99 o 
   0   3  16      106.29      117.38      2.04 o 
   1   3  16       50.88       79.49      8.01 o 
   2   3  16        0.51        1.30      1.09 o 
   3   3  16      162.96      210.96      3.12 o 
  -2   4  16       30.15       34.00      1.55 o 
   0   4  16       10.01        9.10      1.25 o 
   1   4  16       43.09       39.58      1.03 o 
                                                 
